# Supplementary material for: Structure-Based Modeling of SARS-CoV-2 Peptide/HLA-A02 Antigens
Source: Front Med Technol. 2020 Nov 17;2:553478. doi: 10.3389/fmedt.2020.553478 (PMC8757863; doi:10.3389/fmedt.2020.553478)
Supplement: Supplementary file 2 [file Table_2.XLSX]

## Sheet: Confirmed_epitopes
Peptide	Protein Name	Protein ID	Position in nucleotide space (starts from 0 index)	Peptide length	NetMHCPan 4.0 %Rank	NetMHCPan4.0 Affinity (nM)	NetMHCPan binding level prediction	Template PDB ID	Average Rosetta binding energy (dG_separated in kcal/mol)	SD of binding energies (in kcal/mol)	Similarity score
SIIAYTMSL	surface_glycoprotein	YP_009724390.1	23632	9	0.1479	17	SB	1HHI	-69.708	0	0.39975
ALNTLVKQL	surface_glycoprotein	YP_009724390.1	24433	9	0.6159	815.6	WB	3MRE	-70.822	0.015	0
VLNDILSRL	surface_glycoprotein	YP_009724390.1	24487	9	0.0356	17.9	SB	5MEO	-67.89	0.472	0.44543
RLNEVAKNL	surface_glycoprotein	YP_009724390.1	25114	9	0.3295	321.1	SB	5F9J	-71.229	0.199	0.447071
NLNESLIDL	surface_glycoprotein	YP_009724390.1	25135	9	0.2411	132.6	SB	5ENW	-63.792	1.327	0.353508
FIAGLIAIV	surface_glycoprotein	YP_009724390.1	25219	9	0.1288	8.5	SB	3MRL	-75.254	0.393	0.332814
GLMWLSYFI	membrane_glycoprotein	YP_009724393.1	26786	9	0.3046	4.2	SB	3PWN	-70.149	1.263	0.511341
LLLDRLNQL	nucleocapsid_phosphoprotein	YP_009724397.2	28936	9	0.0423	11.3	SB	5MER	-71.929	0.113	0.368665
GMSRIGMEV	nucleocapsid_phosphoprotein	YP_009724397.2	29218	9	0.2558	48.1	SB	1TVH	-56.47	0.368	0.465612
WLMWLIINL	nsp3	YP_009724389.1	7351	9	0.558	14.9	WB	3KLA	-78.855	0.126	0.508886
ILLLDQALV	nsp3	YP_009724389.1	7969	9	0.1921	22.7	SB	1QEW	-69.761	0.899	0.478579
SLPGVFCGV	nsp4	YP_009724389.1	9301	9	0.2541	10.1	SB	6O4Z	-59.259	0.023	0.536628
TLMNVLTLV	nsp6	YP_009724389.1	11392	9	0.0444	3.8	SB	3REW	-70.551	0	0.499242
SMWALIISV	nsp6	YP_009724389.1	11458	9	0.06	4.5	SB	1TVH	-74.468	0.872	0.367696
ILLNKHIDA	nucleocapsid_phosphoprotein	YP_009724397.2	29323	9	1.2256	754	WB	3FT4	-69.852	0.55	0.449296
VVFLHVTYV	surface_glycoprotein	YP_009724390.1	24739	9	0.2433	21.2	SB	6NCA	-65.823	0.951	0.528516
IITTDNTFV	surface_glycoprotein	YP_009724390.1	24739	9	1.3513	345.9	WB	3MRH	-66.128	1.078	0
RLDKVEAEV	surface_glycoprotein	YP_009724390.1	24505	9	0.0962	47.2	SB	3GSR	-64.949	0.423	0.391562
RLQSLQTYV	surface_glycoprotein	YP_009724390.1	24556	9	0.199	19.5	SB	6EWC	-64.981	1.546	0.358713
AQFAPSASA	nucleocapsid_phosphoprotein	YP_009724397.2	29185	9	1.9284	947.6	WB	4NNY	-56.056	1.642	0.423204
ALNTPKDHI	nucleocapsid_phosphoprotein	YP_009724397.2	28684	9	2.5976	6300.7	NA	6PTE	-58.769	0	0
LALLLLDRL	nucleocapsid_phosphoprotein	YP_009724397.2	28927	9	14.8847	7939.7	NA	1I7R	-64.399	0.253	0
LQLPQGTTL	nucleocapsid_phosphoprotein	YP_009724397.2	28747	9	2.297	2968.2	NA	4NO5	-67.546	0.005	0.252004
LITGRLQSL	surface_glycoprotein	YP_009724390.1	24547	9	4.5918	4479.4	NA	5HHM	-73.441	0	0.254337
FPRGQGVPI	nucleocapsid_phosphoprotein	YP_009724397.2	28468	9	20.2778	24402.7	NA	6OPD	-58.816	0.458	0.530234
LLLLDRLNQ	nucleocapsid_phosphoprotein	YP_009724397.2	28933	9	21.3664	23743.2	NA	3FT4	-64.129	0.177	0
LLLQYGSFC	surface_glycoprotein	YP_009724390.1	23815	9	5.0776	2248.7	NA	1S9W	-69.612	0.203	0.721848
TTLPKGFYA	nucleocapsid_phosphoprotein	YP_009724397.2	28765	9	2.7769	1409.8	NA	5EU4	-63.988	0	0.529794
TLACFVLAAV	membrane_glycoprotein	YP_009724393.1	26702	10	1.6253	12.6	WB	3I6K	-70.061	0
KLPDDFTGCV	surface_glycoprotein	YP_009724390.1	22831	10	0.3676	59.3	SB	1HHH	-59.296	1.227
LLLLDRLNQL	nucleocapsid_phosphoprotein	YP_009724397.2	28933	10	0.9319	170.9	WB	5FDW	-71.175	0.327
GLIAIVMVTI	surface_glycoprotein	YP_009724390.1	25228	10	1.2101	137.8	WB	3MRR	-71.967	0
VLQLPQGTTL	nucleocapsid_phosphoprotein	YP_009724397.2	28744	10	1.0729	1468.6	WB	5FDW	-69.425	0.065
