# Supplementary material for: Structure-Based Modeling of SARS-CoV-2 Peptide/HLA-A02 Antigens
Source: Front Med Technol. 2020 Nov 17;2:553478. doi: 10.3389/fmedt.2020.553478 (PMC8757863; doi:10.3389/fmedt.2020.553478)
Supplement: Supplementary file 3 [file Table_3.XLSX]

## Sheet: 8mers
Peptide	Protein ID	Protein_name	Position in nucleotide space (starts from 0 index)	Peptide length	NetMHCPan 4.0 %Rank	NetMHCPan4.0 Affinity (nM)	NetMHCPan binding level prediction	Template PDB ID	Average Rosetta binding energy (dG_separated in kcal/mol)	SD of binding energies (in kcal/mol)
ALDISASI	YP_009724389.1	nsp4	9382	8	2.2515	2514.9	WB	3TO2	-60.36	0.062
ALDQAISM	YP_009724389.1	nsp6	11440	8	3.1788	8180.2	WB	2GTW	-35.949	0.071
ALEPLVDL	YP_009724390.1	surface glycoprotein	22225	8	2.2966	4026.6	WB	1I7R	-50.115	3.489
ALGGSVAI	YP_009724389.1	2-O-ribose methyltransferase	21142	8	3.9645	6713.6	WB	2GTW	-44.212	0.092
ALQIPFAM	YP_009724390.1	surface glycoprotein	24238	8	3.2156	4223.8	WB	3TO2	-54.64	0.334
FIAGLIAI	YP_009724390.1	surface glycoprotein	25219	8	2.6968	916.1	WB	6OPD	-58.296	0.89
FLAHIQWM	YP_009724389.1	nsp4	9628	8	2.2585	116.8	WB	4MNQ	-59.508	0.107
FLAYILFT	YP_009724389.1	nsp3	7246	8	3.9567	309.1	WB	1QRN	-55.698	0.01
FLGRYMSA	YP_009724389.1	nsp3	5188	8	3.9686	853.4	WB	3FQT	-67.555	0
FLIVAAIV	YP_009724395.1	ORF7a protein	27693	8	3.1082	848.9	WB	6O4Z	-59.055	0.128
FLLPSLAT	YP_009724389.1	nsp6	11179	8	3.1662	794	WB	3FQW	-55.981	0.026
FLLVTLAI	YP_009724392.1	envelope protein	26319	8	2.8391	206.2	WB	6OPD	-64.974	0.475
FLNKVVST	YP_009724389.1	nsp3	6697	8	3.289	2215.8	WB	2V2X	-52.01	1.386
FLVQAGNV	YP_009724389.1	3C-like proteinase	10249	8	3.8261	3586	WB	3GSV	-57.951	0.032
FLYLYALV	YP_009724391.1	ORF3a protein	25704	8	2.6163	160	WB	3GSX	-63.059	0.222
FMSLSEQL	YP_009724389.1	nsp3	8416	8	3.1385	623	WB	3KLA	-64.171	1.099
FVAAIFYL	YP_009724389.1	nsp4	8608	8	2.1695	132.4	WB	5HHM	-67.338	0
FVFPLNSI	YP_009724389.1	nsp2	1081	8	3.71	3218.6	WB	3PWN	-58.951	0.079
GLAAVNSV	YP_009724389.1	nsp3	6640	8	2.0434	1913.7	WB	3PWL	-44.532	0.171
GLHLLIGL	YP_009724389.1	endoRNAse	20359	8	2.7928	1299.5	WB	5HHM	-61.538	0.016
GLTVLPPL	YP_009724390.1	surface glycoprotein	24130	8	3.2662	638	WB	1I7T	-51.99	0
GLVAEWFL	YP_009724389.1	nsp3	7228	8	2.1017	536.4	WB	3V5K	-56.297	0.484
GVYSVIYL	YP_009724389.1	nsp4	9571	8	3.3227	3994.5	WB	3PWL	-48.471	0
ILLLDQAL	YP_009724389.1	nsp3	7969	8	3.628	3096.5	WB	5HHM	-68.233	0.078
ILTSLLVL	YP_009724389.1	nsp6	11023	8	3.974	1278.1	WB	5HHO	-62.371	1.001
KLIFLWLL	YP_009724393.1	membrane glycoprotein	26669	8	2.8549	183.6	WB	3V5K	-58.481	0.073
KLLHKPIV	YP_009724389.1	nsp3	6214	8	3.6114	4868.8	WB	6NCA	-52.389	0.002
KMVSLLSV	YP_009724389.1	nsp7	11992	8	3.4125	370.2	WB	2GTW	-46.257	0.033
LIDSYFVV	YP_009724389.1	RNA polymerase	13633	8	3.5758	639.6	WB	3GSQ	-62.395	0.21
LLAPLLSA	YP_009724389.1	nsp3	3694	8	3.1582	1264.2	WB	3FT4	-54.731	0
LLDRLNQL	YP_009724397.2	nucleocapsid phosphoprotein	28939	8	3.8536	3649.6	WB	3KLA	-66.729	0.096
LLNKEMYL	YP_009724389.1	nsp4	9814	8	3.8808	2086.5	WB	1T1W	-56.489	1.815
LLWPVTLA	YP_009724393.1	membrane glycoprotein	26687	8	2.033	490.9	WB	1S9X	-55.687	1.994
LMNVLTLV	YP_009724389.1	nsp6	11395	8	2.3597	140	WB	3REW	-64.463	0.267
LSDRVVFV	YP_009724389.1	exonuclease	18568	8	3.8743	2866.8	WB	6EWC	-63.968	0.639
LVDFQVTI	YP_009724394.1	ORF6	27210	8	3.5648	4063.9	WB	3PWN	-65.286	0.469
LVDLPIGI	YP_009724390.1	surface glycoprotein	22237	8	3.5785	5891.5	WB	6OPD	-60.098	0.067
LWEIQQVV	YP_009724389.1	nsp8	12547	8	2.854	1310.1	WB	3H7B	-60.439	0.386
LYSPIFLI	YP_009724395.1	ORF7a protein	27678	8	3.2679	1561.8	WB	3PWN	-59.573	0
MADLVYAL	YP_009724389.1	RNA polymerase	13810	8	2.3118	389.8	WB	2X4S	-70.019	0.315
MLDNRATL	YP_009724389.1	nsp7	12064	8	3.8906	5171.6	WB	3HPJ	-63.988	0.043
NLAWPLIV	YP_009724389.1	nsp8	12625	8	2.8437	1697.1	WB	1AO7	-52.241	0.05
QLLFVVEV	YP_009724389.1	RNA polymerase	14842	8	2.0496	419.3	WB	4NNY	-59.671	0.697
RVWTLMNV	YP_009724389.1	nsp6	11383	8	3.9141	1141.3	WB	3GSU	-60.318	0.049
SLAATVRL	YP_009724389.1	nsp9	12997	8	3.0402	4310.9	WB	4NO5	-51.326	0.115
SLKITEEV	YP_009724389.1	nsp3	6511	8	3.2435	3113.7	WB	3MRK	-51.071	0.152
SLKVPATV	YP_009724389.1	nsp3	4666	8	3.5323	6531.3	WB	3GSR	-48.053	0
SLNGVTLI	YP_009724389.1	endoRNAse	20101	8	3.3657	4843	WB	3PWL	-51.034	0.015
SLPFGWLI	YP_009724391.1	ORF3a protein	25509	8	2.3546	800.7	WB	3PWL	-43.582	0.205
SLPINVIV	YP_009724389.1	nsp3	7867	8	2.264	2442.2	WB	3GSX	-49.304	0
SLSHFVNL	YP_009724389.1	nsp3	7813	8	2.7542	1706.6	WB	4NO5	-54.068	1.923
SQMEIDFL	YP_009724389.1	endoRNAse	20239	8	3.4513	1318.7	WB	3V5D	-45.226	0.089
TLADAGFI	YP_009724390.1	surface glycoprotein	24040	8	3.5419	4328.3	WB	3PWN	-52.136	0
TLAILTAL	YP_009724392.1	envelope protein	26331	8	2.9259	2141.9	WB	3KLA	-50.051	0
TMADLVYA	YP_009724389.1	RNA polymerase	13807	8	2.0186	502.6	WB	3FT4	-49.205	0.009
VLAAVYRI	YP_009724393.1	membrane glycoprotein	26717	8	3.2914	2107	WB	6OPD	-56.074	0
VLLFLAFV	YP_009724392.1	envelope protein	26292	8	3.5309	209.4	WB	6NCA	-67.295	0.454
VLTEEVVL	YP_009724389.1	nsp2	2515	8	2.2775	3713.2	WB	3V5D	-57.727	0
VLTLVYKV	YP_009724389.1	nsp6	11404	8	3.7397	1217.8	WB	6NCA	-58.313	0.48
VLYENQKL	YP_009724390.1	surface glycoprotein	24304	8	2.0091	3748.7	WB	3V5D	-57.489	1.175
VLYYQNNV	YP_009724389.1	RNA polymerase	15793	8	2.8017	2234.8	WB	6NCA	-56.278	0.046
WLDDVVYC	YP_009724389.1	3C-like proteinase	10144	8	2.836	2769.6	WB	1S9W	-64.499	0
WLGFIAGL	YP_009724390.1	surface glycoprotein	25210	8	3.5475	549.5	WB	1HHI	-67.095	0.01
WLLWPVTL	YP_009724393.1	membrane glycoprotein	26684	8	2.1693	368.1	WB	3KLA	-63.503	0.526
YIIKLIFL	YP_009724393.1	membrane glycoprotein	26660	8	3.8254	1235.2	WB	4NO5	-57.939	1.324
YLGTGPEA	YP_009724397.2	nucleocapsid phosphoprotein	28606	8	3.449	4099.2	WB	3FQT	-52.658	0
YLKLTDNV	YP_009724389.1	nsp3	3355	8	3.1562	1469.9	WB	6R2L	-61.025	0.37
YLNTLTLA	YP_009724389.1	2-O-ribose methyltransferase	20815	8	2.9911	729.1	WB	1S9X	-61.371	0.399
YLPQNAVV	YP_009724389.1	nsp2	1339	8	2.3399	1880.7	WB	3GSV	-60.891	1.099
YMLTYNKV	YP_009724389.1	nsp3	8281	8	2.9208	462.5	WB	2BNQ	-61.487	0.113
YMPASWVM	YP_009724389.1	nsp6	11224	8	3.2335	486.1	WB	3MR9	-69.075	4.791
YVFTGYRV	YP_009724389.1	helicase	16774	8	3.0308	1619.4	WB	3I6G	-52.755	0.019
YVYNPFMI	YP_009724389.1	exonuclease	18742	8	2.6141	1306.9	WB	6OPD	-59.144	0

## Sheet: 9mers
Peptide	Protein ID	Protein_name	Position in nucleotide space (starts from 0 index)	Peptide length	NetMHCPan 4.0 %Rank	NetMHCPan4.0 Affinity (nM)	NetMHCPan binding level prediction	Template PDB ID	Average Rosetta binding energy (dG_separated in kcal/mol)	SD of binding energies (in kcal/mol)
AADPAMHAA	YP_009724389.1	RNA polymerase	14563	9	3.1929	5549.8	NA	5EU5	-56.441	0.974
AAITILDGI	YP_009724389.1	nsp2	1957	9	3.3571	1342.7	NA	3TO2	-69.751	0.017
AFGEYSHVV	YP_009724389.1	nsp4	9472	9	3.6643	4671	NA	1AKJ	-63.998	0.138
AIILASFSA	YP_009724389.1	nsp2	1684	9	2.3287	458.7	NA	5HHM	-66.034	0.008
AISSVLNDI	YP_009724390.1	surface glycoprotein	24475	9	2.3335	1250.8	NA	3MRH	-74.985	0.023
AIVMVTIML	YP_009724390.1	surface glycoprotein	25237	9	2.1582	1787.4	NA	5HHM	-73.598	0.147
ALLKTVQFC	YP_009724389.1	RNA polymerase	13993	9	2.1757	1053.7	NA	1S9W	-69.043	0.006
ALNTPKDHI	YP_009724397.2	nucleocapsid phosphoprotein	28684	9	2.5976	6300.7	NA	6PTE	-60.124	0.485
ALYNKYKYF	YP_009724389.1	nsp4	9889	9	2.8825	5543.9	NA	1T1Z	-63.028	0.568
AMDEFIERY	YP_009724389.1	endoRNAse	20269	9	2.0996	7616.9	NA	2X4S	-62.471	0
AMHAASGNL	YP_009724389.1	RNA polymerase	14575	9	3.5657	2028.2	NA	2X4S	-67.032	0
AMMFTSDLA	YP_009724389.1	nsp2	2011	9	2.2614	163.9	NA	1S9X	-61.537	1.066
AMSAFAMMF	YP_009724389.1	nsp6	11122	9	2.6757	860.7	NA	2X4S	-68.965	0.767
AQLPAPRTL	YP_009724389.1	helicase	17443	9	2.1922	5699.6	NA	4NO5	-66.155	1.001
AQVAKSHNI	YP_009724389.1	nsp3	8365	9	2.7666	1923.1	NA	4NNY	-53.561	0.874
AQYTSALLA	YP_009724390.1	surface glycoprotein	24172	9	2.6743	934.2	NA	3D25	-64.167	0.094
ASLNGVTLI	YP_009724389.1	endoRNAse	20098	9	3.6537	3038.4	NA	3PWL	-59.437	0.024
ATATIPIQA	YP_009724391.1	ORF3a protein	25482	9	3.4785	7419.5	NA	1TVB	-56.759	0
ATLPKGIMM	YP_009724389.1	2-O-ribose methyltransferase	20758	9	3.8982	8812.3	NA	1TVB	-56.231	2.565
ATNYDLSVV	YP_009724389.1	helicase	17371	9	3.876	2627.8	NA	1TVB	-61.808	0
ATTAYANSV	YP_009724389.1	RNA polymerase	15493	9	3.99	2366.7	NA	1TVB	-57.133	0.091
AVFQSASKI	YP_009724391.1	ORF3a protein	25551	9	3.8028	7190.1	NA	3FQW	-53.43	0.649
AVKMFDAYV	YP_009724389.1	nsp3	8023	9	2.3431	863	NA	3FQW	-58.864	0
AVTANVNAL	YP_009724389.1	RNA polymerase	15535	9	2.968	4491.5	NA	3V5D	-56.721	0.043
CLAVHECFV	YP_009724389.1	exonuclease	18874	9	3.6698	60.2	NA	3REW	-67.865	0.157
CLEASFNYL	YP_009724389.1	nsp3	6892	9	3.0858	289.9	NA	1EEZ	-65.753	0.268
CLFLLPSLA	YP_009724389.1	nsp6	11173	9	3.9601	226.1	NA	1S9X	-66.902	0.186
CLHVVGPNV	YP_009724389.1	nsp3	3604	9	2.1901	421.6	NA	6O4Z	-57.435	0.517
CLLNRYFRL	YP_009724389.1	nsp6	11656	9	2.4835	59.4	NA	2V2X	-67.01	0.267
CLTPVYSFL	YP_009724389.1	nsp4	9541	9	2.4573	73.9	NA	5F9J	-64.213	0.452
DIADTTDAV	YP_009724390.1	surface glycoprotein	23263	9	3.9481	6653.3	NA	3MRH	-58.164	0
DLDDFSKQL	YP_009724397.2	nucleocapsid phosphoprotein	29467	9	2.1289	6965.1	NA	5MEO	-66.284	0.853
DLLFNKVTL	YP_009724390.1	surface glycoprotein	24019	9	3.8252	7507.2	NA	1T1X	-65.88	0.158
DLNGDVVAI	YP_009724389.1	nsp3	6148	9	2.3091	5962.3	NA	6OPD	-65.833	0.012
DLYDKLQFT	YP_009724389.1	helicase	17974	9	2.0437	1618.8	NA	3H7B	-66.601	0.005
DMSKFPLKL	YP_009724389.1	2-O-ribose methyltransferase	21394	9	3.7205	6349.6	NA	2X4S	-65.26	0.07
DQLTPTWRV	YP_009724390.1	surface glycoprotein	23440	9	3.0485	2512.8	NA	4NNY	-63.249	1.977
ELDSFKEEL	YP_009724390.1	surface glycoprotein	24991	9	2.3218	4668.2	NA	5MER	-56.178	0
ELTSMKYFV	YP_009724389.1	exonuclease	18610	9	3.5296	606.3	NA	3I6G	-59.493	0.008
ELVAELEGI	YP_009724389.1	leader protein	523	9	2.0255	1254.9	NA	6PTB	-64.511	0.209
ELYHYQECV	YP_009724395.1	ORF7a protein	27438	9	2.1637	276.9	NA	3H7B	-67.351	0.021
EMLDNRATL	YP_009724389.1	nsp7	12061	9	3.2267	4899	NA	3HPJ	-67.72	0
FAFPFTIYS	YP_009725255.1	ORF10 protein	29575	9	2.6802	424.3	NA	1I7R	-61.211	0
FLELAMDEF	YP_009724389.1	endoRNAse	20257	9	3.531	3829.3	NA	5EU5	-77.653	0.176
FLFLTWICL	YP_009724393.1	membrane glycoprotein	26597	9	2.5498	98.6	NA	1T1X	-67.761	0.292
FLIVAAIVF	YP_009724395.1	ORF7a protein	27693	9	2.9568	3387.3	NA	6O4Y	-67.66	0.323
FLPFAMGII	YP_009724389.1	nsp6	11095	9	2.4509	225.8	NA	6PTB	-64.508	0.801
FLPFFSNVT	YP_009724390.1	surface glycoprotein	21724	9	2.1445	296.4	NA	3PWJ	-62.613	0
FLVFLGIIT	YP_009724396.1	ORF8 protein	27899	9	3.7072	1685.7	NA	3MRD	-76.314	0.354
FLWLLWPVT	YP_009724393.1	membrane glycoprotein	26678	9	2.4482	44.7	NA	1I7T	-76.093	0.353
FLYIIKLIF	YP_009724393.1	membrane glycoprotein	26654	9	3.7384	3623.4	NA	1QEW	-73.18	0.34
FQVTIAEIL	YP_009724394.1	ORF6	27219	9	2.4033	628	NA	4NO5	-67.656	0.206
FTEQPIDLV	YP_009724389.1	nsp3	5983	9	2.6791	2950.8	NA	1TVB	-62.941	0.045
FTPLVPFWI	YP_009724389.1	nsp4	9658	9	3.377	467.8	NA	1TVB	-69.939	0.227
FTTVDNINL	YP_009724389.1	nsp3	4975	9	3.1815	2541.4	NA	4K7F	-40.224	0.679
FTVLCLTPV	YP_009724389.1	nsp4	9529	9	2.9899	17.3	NA	1TVB	-63.353	0.301
FVFLVLLPL	YP_009724390.1	surface glycoprotein	21565	9	2.7579	91.1	NA	3V5H	-69.686	1.148
FVKRVDWTI	YP_009724389.1	exonuclease	18895	9	2.6959	699.5	NA	3V5K	-60.814	0.999
FVLALLSDL	YP_009724389.1	nsp9	12802	9	2.0616	78.5	NA	3V5D	-61.553	0.002
FVNLDNLRA	YP_009724389.1	nsp3	7825	9	3.2483	4658.8	NA	5WSH	-58.596	0
FVSGNCDVV	YP_009724390.1	surface glycoprotein	24922	9	2.2814	307.9	NA	5SWQ	-63.399	1.695
FVVFLLVTL	YP_009724392.1	envelope protein	26310	9	2.3775	370.6	NA	3V5D	-66.748	0.483
GCDGGSLYV	YP_009724389.1	exonuclease	19276	9	3.8663	6655.9	NA	1QRN	-49.175	0.384
GFGDSVEEV	YP_009724389.1	leader protein	352	9	2.9191	5757.6	NA	1JHT	-65.889	0.336
GFIAGLIAI	YP_009724390.1	surface glycoprotein	25216	9	2.2663	2884.6	NA	6OPD	-64.885	0.043
GFMGRIRSV	YP_009724389.1	nsp2	1147	9	3.4074	6216.7	NA	3GSV	-63.598	0.616
GIATVREVL	YP_009724389.1	helicase	16684	9	3.9889	6372.6	NA	5HHM	-65.489	1.893
GIDLDEWSM	YP_009724389.1	nsp3	2944	9	2.4186	4571.6	NA	3MRI	-64.636	0.387
GIIAMSAFA	YP_009724389.1	nsp6	11113	9	2.8948	419.7	NA	3FQT	-59.117	0.146
GIVAIVVTC	YP_009724389.1	nsp4	9415	9	3.8303	10443.7	NA	5HHM	-71.381	0
GLHLLIGLA	YP_009724389.1	endoRNAse	20359	9	3.7873	1681.8	NA	1S9X	-62.423	0
GLNNLNRGM	YP_009724389.1	nsp9	12961	9	2.3438	4166	NA	1HHG	-59.506	0.313
GLTGTGVLT	YP_009724390.1	surface glycoprotein	23194	9	2.8253	5428	NA	3FQT	-52.597	0
GLVASIKNF	YP_009724389.1	RNA polymerase	15760	9	3.7542	9782.3	NA	3GSQ	-61.271	0.908
GLWLDDVVY	YP_009724389.1	3C-like proteinase	10138	9	3.7141	10389.2	NA	1B0G	-68.115	0.304
GQGLNGYTV	YP_009724389.1	nsp3	4255	9	2.7786	1995.9	NA	4NNY	-58.226	0.116
GQVDLFRNA	YP_009724389.1	endoRNAse	20005	9	3.4574	2746.8	NA	4NNY	-55.103	2.498
GSLPINVIV	YP_009724389.1	nsp3	7864	9	2.0779	1917.9	NA	3GSX	-63.777	0
GSSGVVNPV	YP_009724391.1	ORF3a protein	26142	9	3.1029	1094.5	NA	3MRL	-55.075	0
GTYEGNSPF	YP_009724395.1	ORF7a protein	27504	9	3.9932	4682.3	NA	1TVB	-46.646	0
GVAGALNKA	YP_009724389.1	nsp3	3472	9	2.267	3557	NA	5	-67.126	0
GVEHVTFFI	YP_009724391.1	ORF3a protein	26061	9	2.5762	689.5	NA	3V5H	-62.926	0.092
GVTLIGEAV	YP_009724389.1	endoRNAse	20110	9	2.7597	3393	NA	3FQW	-59.739	0.137
HFIETISLA	YP_009724389.1	nsp3	4762	9	3.9691	5598	NA	1S9X	-62.672	2.02
HFLPRVFSA	YP_009724389.1	nsp4	8911	9	3.8057	5190.7	NA	5EU4	-78.638	0.342
HMVVKAALL	YP_009724389.1	exonuclease	18979	9	3.0181	1467.3	NA	3MYJ	-68.231	0.167
HTDLMAAYV	YP_009724389.1	nsp3	6538	9	2.4478	630.2	NA	1TVB	-60.067	0
HVISTSHKL	YP_009724389.1	helicase	16333	9	2.813	4690.6	NA	3V5D	-59.084	0
IIKSQDLSV	YP_009724389.1	endoRNAse	20533	9	3.6506	4623.8	NA	3MRJ	-61.088	0.41
IIKTIQPRV	YP_009724389.1	nsp2	1102	9	2.3571	3111.4	NA	3MRL	-65.552	0.011
IINLIIKNL	YP_009724394.1	ORF6	27294	9	2.9677	4287.6	NA	5HHM	-70.69	0.004
IIWVATEGA	YP_009724397.2	nucleocapsid phosphoprotein	28660	9	2.6728	710.9	NA	5	-65.526	0
ILDITPCSF	YP_009724390.1	surface glycoprotein	23311	9	2.4126	2632.3	NA	5EU5	-68.852	1.401
ILLNVPLHG	YP_009724393.1	membrane glycoprotein	26873	9	3.5872	2920.4	NA	1AO7	-62.668	0.761
IMMNVAKYT	YP_009724389.1	2-O-ribose methyltransferase	20776	9	2.5706	350.1	NA	3MYJ	-66.954	0
IMRTFKVSI	YP_009724394.1	ORF6	27252	9	3.3353	1556.8	NA	6OPD	-70.81	0.03
IQTTPGSGV	YP_009724389.1	RNA polymerase	14107	9	3.9844	3554.9	NA	4NNY	-54.334	0.263
ISAGFSLWV	YP_009724389.1	exonuclease	19543	9	2.924	346.1	NA	3QFJ	-62.926	0
ITDAVDCAL	YP_009724390.1	surface glycoprotein	22414	9	3.4049	1515.3	NA	1TVB	-53.539	0.486
ITFELDERI	YP_009724389.1	nsp3	2785	9	2.0174	2382.4	NA	1TVB	-62.548	0.224
ITIAYIICI	YP_009724389.1	nsp4	9682	9	2.8699	203	NA	6OPD	-70.52	0.305
ITSGWTFGA	YP_009724390.1	surface glycoprotein	24205	9	3.6209	513.3	NA	1TVB	-55.29	0.39
ITVNVLAWL	YP_009724389.1	3C-like proteinase	10651	9	3.2592	422.5	NA	4MNQ	-59.768	0.538
IVAIVVTCL	YP_009724389.1	nsp4	9418	9	3.8142	1440.3	NA	3V5H	-64.086	1.809
IVGGQIVTC	YP_009724389.1	nsp2	2239	9	3.893	8092.9	NA	5SWQ	-64.879	0.078
IVNNATNVV	YP_009724390.1	surface glycoprotein	21916	9	2.3438	2504.4	NA	5SWQ	-64.873	0.063
IVNNWLKQL	YP_009724389.1	nsp4	8557	9	3.6374	5406.8	NA	3V5D	-67.027	1.34
KACPLIAAV	YP_009724389.1	nsp4	8809	9	3.1297	1128.3	NA	3TO2	-64.238	0.133
KATEETFKL	YP_009724389.1	helicase	16651	9	3.5457	4615.7	NA	1I7R	-59.348	0.006
KEIDRLNEV	YP_009724390.1	surface glycoprotein	25102	9	2.4425	2785	NA	6NCA	-67.045	0.186
KFADDLNQL	YP_009724389.1	nsp3	6070	9	2.7951	5836.4	NA	3V5H	-69.171	0.97
KFLTENLLL	YP_009724389.1	nsp3	4003	9	3.9298	5567.4	NA	4NO5	-70.112	0.75
KFYGGWHNM	YP_009724389.1	RNA polymerase	15217	9	3.7644	5352.7	NA	4K7F	-60.281	0.015
KIKACVEEV	YP_009724389.1	nsp3	3955	9	2.2687	442.6	NA	3MRL	-62.303	0.155
KILGLPTQT	YP_009724389.1	helicase	17806	9	3.869	7554.7	NA	5HHM	-68.994	0.016
KLAKKFDTF	YP_009724389.1	nsp2	1036	9	3.0203	3907.1	NA	6R2L	-63.98	0.52
KLALGGSVA	YP_009724389.1	2-O-ribose methyltransferase	21136	9	2.9589	3114	NA	5EU4	-64.885	0
KLIANQFNS	YP_009724390.1	surface glycoprotein	24322	9	3.8616	1922.5	NA	1S9Y	-63.805	0.682
KLMGHFAWW	YP_009724389.1	2-O-ribose methyltransferase	21202	9	3.9028	1901.2	NA	3H7B	-62.988	0.368
KMFYKGVIT	YP_009724389.1	helicase	17653	9	3.3803	1653.6	NA	3HPJ	-64.273	0.212
KQLSSNFGA	YP_009724390.1	surface glycoprotein	24451	9	3.2441	573.6	NA	4NO5	-55.842	0.082
KSFDLGDEL	YP_009724389.1	leader protein	685	9	3.369	5286.8	NA	3HPJ	-67.775	0.149
KSVNITFEL	YP_009724389.1	nsp3	2773	9	2.4538	844	NA	5HHM	-65.652	0.873
KTLLSLREV	YP_009724389.1	nsp3	4933	9	3.4273	748.8	NA	1TVB	-62.558	0
KTLQPVSEL	YP_009724389.1	nsp3	2905	9	2.4207	2930.2	NA	3KLA	-63.116	0.108
KVGGNYNYL	YP_009724390.1	surface glycoprotein	22891	9	2.4343	1585.3	NA	3V5D	-61.118	0.082
KVITGLHPT	YP_009724389.1	exonuclease	18076	9	3.3748	639.6	NA	3V5D	-57.914	0.365
KVTFGDDTV	YP_009724389.1	nsp3	2728	9	3.9377	4616	NA	3FQW	-63.916	1.736
KVTLVFLFV	YP_009724389.1	nsp4	8587	9	2.9203	164.9	NA	3FQW	-62.429	0.709
KVVSTTTNI	YP_009724389.1	nsp3	6706	9	2.005	1881.1	NA	3FQW	-66.387	0
LALGGSVAI	YP_009724389.1	2-O-ribose methyltransferase	21139	9	3.7015	1904.9	NA	2GTW	-62.947	0
LAVPYNMRV	YP_009724389.1	2-O-ribose methyltransferase	20833	9	2.4392	1417.8	NA	2GTW	-55.169	0
LIAIVMVTI	YP_009724390.1	surface glycoprotein	25231	9	2.848	853.5	NA	6OPD	-71.641	1.745
LIANQFNSA	YP_009724390.1	surface glycoprotein	24325	9	3.2842	1326.8	NA	3FT4	-60.894	0.29
LIINLVQMA	YP_009724389.1	nsp3	7363	9	3.2239	1129.1	NA	5HHM	-66.261	0.526
LIIRENNRV	YP_009724389.1	2-O-ribose methyltransferase	21496	9	2.9362	2834.1	NA	3MRH	-65.045	1.092
LINIIIWFL	YP_009724389.1	nsp3	6940	9	3.1162	442.5	NA	5HHM	-76.435	1.806
LIVGVALLA	YP_009724391.1	ORF3a protein	25527	9	3.7241	1222.2	NA	3MRH	-61.482	0.159
LIVNNATNV	YP_009724390.1	surface glycoprotein	21913	9	2.0495	1305.4	NA	3MRH	-63.627	0.307
LIWNVKDFM	YP_009724389.1	nsp3	8395	9	3.7805	1041.9	NA	5HHQ	-64.734	0.4
LLKDCPAVA	YP_009724389.1	RNA polymerase	13705	9	2.0307	612.7	NA	5EU5	-60.343	0.074
LLLDKRTTC	YP_009724389.1	RNA polymerase	14599	9	2.8038	3942	NA	1S9W	-69.952	1.107
LLLDQALVS	YP_009724389.1	nsp3	7972	9	3.1655	2182.1	NA	1S9Y	-66.928	1.183
LLNVPLHGT	YP_009724393.1	membrane glycoprotein	26876	9	3.0279	1855.8	NA	1AKJ	-66.475	0.058
LLPSLATVA	YP_009724389.1	nsp6	11182	9	2.8975	1174.9	NA	5EU5	-60.688	0.107
LLSKGRLII	YP_009724389.1	2-O-ribose methyltransferase	21478	9	3.0178	2217.3	NA	6OPD	-68.653	0.811
LLSTDGNKI	YP_009724389.1	RNA polymerase	15559	9	2.3688	2880.4	NA	6PTE	-60.995	0.022
LLVTLAILT	YP_009724392.1	envelope protein	26322	9	3.637	612.9	NA	1QRN	-66.286	0.077
LMSFTVLCL	YP_009724389.1	nsp4	9520	9	3.1788	40.8	NA	2X4S	-70.277	0.127
LMWLSYFIA	YP_009724393.1	membrane glycoprotein	26789	9	3.3817	88.2	NA	5WSH	-78.191	0.006
LQLPQGTTL	YP_009724397.2	nucleocapsid phosphoprotein	28747	9	2.297	2968.2	NA	4NO5	-62.607	0.584
LQTPFEIKL	YP_009724389.1	nsp2	1015	9	2.2417	2083.1	NA	4NO5	-68.496	0
LTLGVYDYL	YP_009724389.1	nsp6	11680	9	3.6963	619.8	NA	1I7R	-69.364	0.001
LTNDVSFLA	YP_009724389.1	nsp4	9610	9	3.0715	805.3	NA	1TVB	-64.565	0
LTYTGAIKL	YP_009724397.2	nucleocapsid phosphoprotein	29263	9	2.4095	2483.6	NA	1T1Z	-62.65	1.022
LVATAEAEL	YP_009724389.1	nsp3	8098	9	3.6146	2995.2	NA	3V5D	-56.149	0.309
LVAVPTGYV	YP_009724389.1	exonuclease	18388	9	2.4927	621.8	NA	3FQW	-66.419	0.089
LVFLFVAAI	YP_009724389.1	nsp4	8596	9	3.7406	525.4	NA	3PWN	-71.934	0.444
LVFLGIITT	YP_009724396.1	ORF8 protein	27902	9	2.3546	1695.5	NA	6NCA	-66.893	0.393
LVIGFLFLT	YP_009724393.1	membrane glycoprotein	26585	9	3.694	240.9	NA	5SWQ	-71.354	0.709
LVQAGNVQL	YP_009724389.1	3C-like proteinase	10252	9	2.0564	2489.4	NA	3V5D	-54.763	0.035
LVQQESPFV	YP_009724389.1	nsp3	5653	9	2.157	658.2	NA	3FQW	-61.31	0
LVQSTQWSL	YP_009724389.1	nsp6	11044	9	3.7462	957.9	NA	3V5K	-65.873	0.073
LVSDIDITF	YP_009724389.1	nsp3	4072	9	2.6303	4168.1	NA	6NCA	-64.792	1.438
LVYAADPAM	YP_009724389.1	RNA polymerase	14554	9	2.56	2199.2	NA	5WSH	-63.741	1.531
LVYDNKLKA	YP_009724389.1	helicase	17599	9	2.6876	4529	NA	5	-62.268	0.428
MLKTVYSDV	YP_009724389.1	RNA polymerase	15241	9	3.3507	612.9	NA	1AKJ	-62.554	0.96
MMFTSDLAT	YP_009724389.1	nsp2	2014	9	2.1973	109.2	NA	2X4S	-72.545	0.155
MQLFFSYFA	YP_009724389.1	nsp3	7303	9	2.7663	21.3	NA	4NNY	-60.684	0.627
MSAFAMMFV	YP_009724389.1	nsp6	11125	9	3.4462	67	NA	3TO2	-67.319	1.608
MVSLLSVLL	YP_009724389.1	nsp7	11995	9	2.4737	139.3	NA	3V5D	-62.277	0
NATNVVIKV	YP_009724390.1	surface glycoprotein	21925	9	3.9556	6655.4	NA	3TO2	-64.552	0.825
NIIPLTTAA	YP_009724389.1	nsp8	12442	9	2.1214	2009.6	NA	1S9X	-64.667	0
NLGERVRQA	YP_009724389.1	RNA polymerase	13969	9	2.9746	4643.5	NA	1S9X	-65.928	1.826
NLHTQVVDM	YP_009724389.1	nsp3	4996	9	3.9114	7532.9	NA	3GSV	-71.889	0.989
NLQHRLYEC	YP_009724389.1	RNA polymerase	15604	9	3.9022	2497.4	NA	1S9W	-71.267	0.988
NLYKMQRML	YP_009724389.1	2-O-ribose methyltransferase	20695	9	2.1172	1918.7	NA	1T1Y	-74.477	0.265
NMFITREEA	YP_009724389.1	exonuclease	18250	9	3.869	2090.6	NA	5	-62.247	0.675
NMFTPLIQP	YP_009724389.1	nsp4	9349	9	3.5083	3806.8	NA	3HPJ	-56.834	0.426
NMMVTNNTF	YP_009724389.1	nsp2	2677	9	3.6704	3227.1	NA	3HPJ	-68.17	0.78
NTASWFTAL	YP_009724397.2	nucleocapsid phosphoprotein	28414	9	3.9023	1111.8	NA	3KLA	-61.759	0.3
NVIPTITQM	YP_009724389.1	RNA polymerase	15040	9	2.1648	6023.1	NA	3V5D	-62.676	0.9
NVLSTFISA	YP_009724389.1	nsp3	8146	9	2.6842	775.6	NA	5WSH	-58.788	3.794
NVNRFNVAI	YP_009724389.1	helicase	17905	9	3.7842	3206.3	NA	6OPD	-61.198	0.358
NYMPYFFTL	YP_009724389.1	nsp3	6763	9	3.4758	1836.1	NA	5HHO	-65.366	0.865
PLIQPIGAL	YP_009724389.1	nsp4	9361	9	3.7473	5969.9	NA	1T1W	-63.522	0.389
PLLESELVI	YP_009724393.1	membrane glycoprotein	26915	9	2.4125	2512.7	NA	6OPD	-74.518	0.154
PLVPFWITI	YP_009724389.1	nsp4	9664	9	2.1249	1404.3	NA	3PWN	-68.683	0.207
PLYAFASEA	YP_009724389.1	nsp2	1858	9	2.4333	1224.7	NA	1S9X	-54.802	0
QIAQFAPSA	YP_009724397.2	nucleocapsid phosphoprotein	29179	9	3.8932	3750.7	NA	5HHO	-68.454	0.058
QLEQPYVFI	YP_009724389.1	leader protein	451	9	2.2254	2177.5	NA	6OPD	-64.404	0.533
QLIKVTLVF	YP_009724389.1	nsp4	8578	9	3.154	3735.3	NA	3GSX	-69.932	0.338
QLPAPRTLL	YP_009724389.1	helicase	17446	9	3.7338	6213.2	NA	1EEZ	-55.844	0.674
QLYSTQLST	YP_009724391.1	ORF3a protein	26028	9	2.4602	1503.5	NA	1T1Z	-66.559	0.111
QMAYRFNGI	YP_009724390.1	surface glycoprotein	24262	9	3.8449	890.7	NA	3PWN	-64.13	0.026
QMEIDFLEL	YP_009724389.1	endoRNAse	20242	9	2.7788	1988	NA	2X4S	-69.436	1.358
QQWGFTGNL	YP_009724389.1	exonuclease	18772	9	2.1007	563.7	NA	4NO5	-54.436	0.308
RAFGEYSHV	YP_009724389.1	nsp4	9469	9	2.4334	1541.5	NA	3TO2	-59.968	0.244
RLNQLESKM	YP_009724397.2	nucleocapsid phosphoprotein	28948	9	2.3128	3461.2	NA	6PTB	-58.431	0.031
RLQSLENVA	YP_009724389.1	exonuclease	19612	9	3.4451	2800	NA	5EU5	-62.691	0.155
RMNSRNYIA	YP_009725255.1	ORF10 protein	29614	9	3.7073	1484.2	NA	2X4S	-64.37	0.254
RQWLPTGTL	YP_009724389.1	2-O-ribose methyltransferase	20914	9	2.2128	976.3	NA	4NO5	-53.937	0.822
RSLKVPATV	YP_009724389.1	nsp3	4663	9	3.3491	3581.6	NA	3GSR	-60.223	0.428
RTATKAYNV	YP_009724397.2	nucleocapsid phosphoprotein	29056	9	2.8501	1337.8	NA	1TVB	-69.212	0.691
RTILGSALL	YP_009724389.1	3C-like proteinase	10888	9	3.297	2066.5	NA	4NO5	-60.067	1.56
RVFSAVGNI	YP_009724389.1	nsp4	8923	9	2.4151	1561.5	NA	3FQW	-71.921	1.146
RVVVLSFEL	YP_009724390.1	surface glycoprotein	23086	9	2.4254	412.2	NA	3V5K	-62.795	0.545
SAFYILPSI	YP_009724389.1	nsp3	4315	9	2.342	618.2	NA	3TO2	-64.891	1.223
SALEPLVDL	YP_009724390.1	surface glycoprotein	22222	9	2.8841	4567.7	NA	1I7R	-56.388	0.278
SALWEIQQV	YP_009724389.1	nsp8	12541	9	2.1562	1316.6	NA	3TO2	-63.997	0.107
SAPHGVVFL	YP_009724390.1	surface glycoprotein	24724	9	3.993	4913.6	NA	1I7R	-52.506	0.329
SEYDYVIFT	YP_009724389.1	helicase	17851	9	3.462	4836.5	NA	1QRN	-64.696	1.703
SIFSRTLET	YP_009724389.1	nsp2	1900	9	2.5392	1189.9	NA	5HHM	-70.631	1.713
SIIIGGAKL	YP_009724389.1	nsp2	2338	9	2.4365	5267.8	NA	5HHO	-57.564	0
SIINNTVYT	YP_009724389.1	endoRNAse	19693	9	2.8124	2010.8	NA	1HHI	-61.419	4.392
SILSPLYAF	YP_009724389.1	nsp2	1846	9	3.321	3330.7	NA	5HHM	-69.039	0.348
SIVAGGIVA	YP_009724389.1	nsp4	9400	9	3.1609	6083	NA	5EU4	-65.41	0
SLAEYHNES	YP_009724389.1	nsp2	1411	9	2.219	1142.2	NA	1S9Y	-60.771	0.339
SLLIVNNAT	YP_009724390.1	surface glycoprotein	21907	9	2.9265	1685.9	NA	1HHG	-66.118	1.302
SLLSKGRLI	YP_009724389.1	2-O-ribose methyltransferase	21475	9	2.4098	2472.6	NA	3PWN	-63.943	1.173
SLLVLVQST	YP_009724389.1	nsp6	11032	9	2.5136	758	NA	1S9Y	-68.897	0.224
SLPINVIVF	YP_009724389.1	nsp3	7867	9	3.454	7752.1	NA	1JHT	-63.855	0.032
SLRLIDAMM	YP_009724389.1	nsp2	1993	9	3.1357	3328.8	NA	1T1X	-64.239	0.602
SLRVCVDTV	YP_009724389.1	nsp3	3745	9	2.0438	238.4	NA	6R2L	-63.862	0
SLYVNKHAF	YP_009724389.1	exonuclease	19291	9	2.1738	3367.2	NA	1T1X	-58.064	1.373
SMMGFKMNY	YP_009724389.1	exonuclease	18205	9	3.0212	2886.2	NA	2X4S	-65.419	0.85
SNFGAISSV	YP_009724390.1	surface glycoprotein	24463	9	3.8497	3421.7	NA	3MR9	-57.08	1.348
SQGSEYDYV	YP_009724389.1	helicase	17842	9	2.982	1017.7	NA	4NNY	-50.769	0.618
SQSIIAYTM	YP_009724390.1	surface glycoprotein	23626	9	3.933	2501.3	NA	4NNY	-57.098	0.549
SSDNIALLV	YP_009724393.1	membrane glycoprotein	27158	9	2.5603	2145.9	NA	1TVB	-57.635	1.124
SSSDNIALL	YP_009724393.1	membrane glycoprotein	27155	9	3.8046	4281.4	NA	1S8D	-58.991	0.014
STGVNLVAV	YP_009724389.1	exonuclease	18373	9	2.472	953.6	NA	1TVB	-58.016	0
SVEEVLSEA	YP_009724389.1	leader protein	364	9	2.8598	3357.5	NA	5	-54.44	0.275
SVGPKQASL	YP_009724389.1	endoRNAse	20080	9	3.74	8182.4	NA	3V5D	-47.65	0
SVKGLQPSV	YP_009724389.1	endoRNAse	20059	9	2.6582	4380.1	NA	5SWQ	-60.004	0.214
SVNPYVCNA	YP_009724389.1	helicase	16366	9	2.4976	1225.9	NA	5WSH	-59.192	0
SVQTFFKLV	YP_009724389.1	nsp2	2284	9	2.8938	964.8	NA	6NCA	-64.478	1.531
SWMESEFRV	YP_009724390.1	surface glycoprotein	22012	9	2.6015	1611.4	NA	1TVH	-70.048	0.039
TIKPVTYKL	YP_009724389.1	nsp3	5890	9	2.4526	4497.3	NA	5HHM	-64.14	1.768
TILTSLLVL	YP_009724389.1	nsp6	11020	9	2.4701	606.2	NA	5HHO	-75.001	1.931
TLKGVEAVM	YP_009724389.1	nsp3	5545	9	3.4925	5968.1	NA	1I7T	-66.741	0
TLKNLSDRV	YP_009724389.1	exonuclease	18556	9	2.5465	2673.6	NA	6R2L	-58.68	0.569
TLQAIASEF	YP_009724389.1	nsp7	12082	9	3.2848	4728.9	NA	5F9J	-72.881	1.14
TLQQIELKF	YP_009724389.1	nsp3	5308	9	3.4048	8131.8	NA	6OPD	-62.527	0
TLSYYKLGA	YP_009724393.1	membrane glycoprotein	27044	9	3.6784	1546	NA	1S9X	-55.475	1.091
TLVFLFVAA	YP_009724389.1	nsp4	8593	9	2.3566	252.9	NA	1S9X	-72.524	0.287
TLYCIDGAL	YP_009724389.1	nsp3	5794	9	2.0806	280.3	NA	1T1Y	-64.01	0
TMSYLFQHA	YP_009724389.1	nsp3	5455	9	2.9979	265.4	NA	1S9X	-65.629	0.435
TQFNYYKKV	YP_009724389.1	endoRNAse	20140	9	2.5389	1492.8	NA	4NNY	-70.424	0.316
TQLSTDTGV	YP_009724391.1	ORF3a protein	26040	9	2.5601	1137.3	NA	4NNY	-54.677	0.755
TQMNLKYAI	YP_009724389.1	RNA polymerase	15058	9	2.5504	273.4	NA	4NNY	-71.892	0.005
TTAAKLMVV	YP_009724389.1	nsp8	12457	9	2.2857	744.6	NA	1TVB	-74.228	0.437
TTLNDFNLV	YP_009724389.1	3C-like proteinase	10726	9	2.2529	662.8	NA	1TVB	-63.006	2.827
TTLPKGFYA	YP_009724397.2	nucleocapsid phosphoprotein	28765	9	2.7769	1409.8	NA	5EU4	-60.905	2.899
TVSCLPFTI	YP_009724396.1	ORF8 protein	28130	9	3.4652	327	NA	5SWQ	-66.876	0.145
VAFNTLLFL	YP_009724389.1	nsp4	9496	9	3.5465	717.7	NA	1I7R	-68.896	1.619
VAMPNLYKM	YP_009724389.1	2-O-ribose methyltransferase	20683	9	2.7346	2494.2	NA	2GTW	-55.703	2.136
VFDEISMAT	YP_009724389.1	helicase	17350	9	3.6203	7303.7	NA	1TVH	-65.023	0.424
VIAWNSNNL	YP_009724390.1	surface glycoprotein	22858	9	3.3953	3097.1	NA	1HHI	-60.454	0.77
VILRGHLRI	YP_009724393.1	membrane glycoprotein	26948	9	3.7094	3795.1	NA	6OPD	-68.866	1.296
VLDWLEEKF	YP_009724389.1	nsp2	2143	9	2.2891	4251.3	NA	6PTB	-61.102	0
VLFSTVFPP	YP_009724389.1	RNA polymerase	14383	9	3.8846	199.6	NA	2V2X	-66.072	0.752
VLKLKVDTA	YP_009724389.1	3C-like proteinase	10309	9	2.5164	3484	NA	3FT4	-62.518	2.52
VLMDGSIIQ	YP_009724389.1	nsp4	9127	9	3.8067	6184.3	NA	3FT4	-63.095	0.672
VLQSGFRKM	YP_009724389.1	nsp4	10045	9	3.6858	5389.9	NA	6PTB	-64.407	0.922
VLTAVVIPT	YP_009724389.1	nsp3	4147	9	2.15	149.8	NA	6OPD	-70.231	0.012
VLTLDNQDL	YP_009724389.1	RNA polymerase	14050	9	3.3498	5016.4	NA	5MER	-62.062	0.12
VLYQDVNCT	YP_009724390.1	surface glycoprotein	23389	9	2.2374	1544	NA	3PWJ	-73.443	0.081
VLYQPPQTS	YP_009724389.1	nsp4	10006	9	2.0212	5145.3	NA	1S9Y	-59.897	2.628
VLYYQNNVF	YP_009724389.1	RNA polymerase	15793	9	2.8856	4203	NA	3PWN	-71.046	1.265
VMFTPLVPF	YP_009724389.1	nsp4	9652	9	2.8365	730.2	NA	3MYJ	-65.454	1.322
VMYMGTLSY	YP_009724389.1	nsp3	5566	9	3.8299	4662.4	NA	2X4S	-66.076	0.253
VQQESPFVM	YP_009724389.1	nsp3	5656	9	2.9999	2859.3	NA	4NNY	-63.586	0.141
VSNGTHWFV	YP_009724390.1	surface glycoprotein	24847	9	3.775	702.4	NA	3MRG	-58.319	0.443
VTANVNALL	YP_009724389.1	RNA polymerase	15538	9	2.1875	998.3	NA	1S8D	-60.116	1.496
VTDVTQLYL	YP_009724389.1	helicase	16405	9	2.2848	1643.1	NA	1TVB	-55.859	0.036
VTLAILTAL	YP_009724392.1	envelope protein	26328	9	2.0062	462.2	NA	1EEZ	-60.884	0.03
VVADAVIKT	YP_009724389.1	nsp3	2884	9	2.7726	5900.3	NA	6NCA	-67.267	0.843
VVFLLVTLA	YP_009724392.1	envelope protein	26313	9	3.9037	1882.5	NA	5WSH	-63.021	0.022
VVGEGSEGL	YP_009724389.1	nsp2	1576	9	2.9005	4472.5	NA	3V5D	-49.924	0.95
VVIGIVNNT	YP_009724390.1	surface glycoprotein	24943	9	3.5996	6261.7	NA	3V5H	-58.317	0.344
VVLLILMTA	YP_009724389.1	nsp6	11329	9	3.2345	1317.2	NA	5WSH	-69.575	0.591
VVNVVTTKI	YP_009724389.1	nsp3	8512	9	3.8221	7104.7	NA	6PTE	-63.098	0
VYDPLQPEL	YP_009724390.1	surface glycoprotein	24970	9	2.9691	9409.3	NA	5F9J	-69.605	1.472
WITGGIAIA	YP_009724393.1	membrane glycoprotein	26744	9	3.136	1954	NA	5EU4	-74.853	0.026
WTFGAGAAL	YP_009724390.1	surface glycoprotein	24217	9	2.3778	725.9	NA	1T1Z	-64.424	0.132
WTLMNVLTL	YP_009724389.1	nsp6	11389	9	2.9679	360.5	NA	1T1X	-73.404	1.413
WTNAGDYIL	YP_009724389.1	helicase	16576	9	3.95	1838.4	NA	1TVB	-60.455	0.016
YAADPAMHA	YP_009724389.1	RNA polymerase	14560	9	2.2847	3390.9	NA	5EU4	-62.15	0
YAFEHIVYG	YP_009724389.1	endoRNAse	20308	9	3.8964	1717.4	NA	1I7R	-54.669	0
YAKPFLNKV	YP_009724389.1	nsp3	6685	9	2.2748	2526.7	NA	3TO2	-63.253	0.45
YASAVVLLI	YP_009724389.1	nsp6	11317	9	2.0402	186.8	NA	6OPD	-65.524	0
YELQTPFEI	YP_009724389.1	nsp2	1009	9	3.63	3788.5	NA	6OPD	-58.151	0.439
YFFTLLLQL	YP_009724389.1	nsp3	6775	9	2.8682	1222.2	NA	3MRE	-78.133	0.99
YFIKGLNNL	YP_009724389.1	nsp9	12949	9	2.5111	3195.8	NA	4I4W	-68.405	0.648
YFTEQPIDL	YP_009724389.1	nsp3	5980	9	3.7538	8885.9	NA	2X4S	-68.439	0.222
YFTSDYYQL	YP_009724391.1	ORF3a protein	26007	9	3.7131	3835.5	NA	2X4S	-61.355	0.919
YFVLTSHTV	YP_009724389.1	helicase	16906	9	3.1615	2108.3	NA	3MRB	-63.736	0.014
YFYTSKTTV	YP_009724389.1	nsp3	4531	9	3.0998	4717.5	NA	5EU6	-66.362	0.181
YGFQPTNGV	YP_009724390.1	surface glycoprotein	23044	9	2.4428	2194.9	NA	1I1Y	-67.126	0.99
YLDGADVTK	YP_009724389.1	nsp3	5056	9	3.0897	7385.4	NA	5EU5	-53.709	2.578
YLKLRSDVL	YP_009724389.1	nsp4	9832	9	2.337	1799.8	NA	5F9J	-71.187	0.095
YLRKHFSMM	YP_009724389.1	RNA polymerase	15682	9	2.1305	842.8	NA	1I1Y	-64.687	0.252
YLTPGDSSS	YP_009724390.1	surface glycoprotein	22303	9	3.7275	5617.7	NA	1S9Y	-57.901	0.013
YLVQQESPF	YP_009724389.1	nsp3	5650	9	3.341	1996.6	NA	5F9J	-68.02	0.461
YQPYRVVVL	YP_009724390.1	surface glycoprotein	23074	9	2.0374	1415.2	NA	4NO5	-69.754	1.16
YSDVENPHL	YP_009724389.1	RNA polymerase	15256	9	2.5215	3869.2	NA	3MYJ	-55.888	1.246
YTACSHAAV	YP_009724389.1	helicase	17152	9	2.4089	65	NA	1TVB	-66.675	0.027
YTNDKACPL	YP_009724389.1	nsp4	8797	9	3.4019	662.7	NA	5F9J	-71.708	1.069
YVLGLAAIM	YP_009724389.1	nsp3	7279	9	2.3792	662.5	NA	6NCA	-76.156	0.105
YVLMDGSII	YP_009724389.1	nsp4	9124	9	3.8644	3060.1	NA	6NCA	-67.727	0.426
YVTQQLIRA	YP_009724390.1	surface glycoprotein	24580	9	2.4269	3144.5	NA	5WSH	-62.142	1.09

## Sheet: 10mers
Peptide	Protein ID	Protein_name	Position in nucleotide space (starts from 0 index)	Peptide length	NetMHCPan 4.0 %Rank	NetMHCPan4.0 Affinity (nM)	NetMHCPan binding level prediction	Template PDB ID	Average Rosetta binding energy (dG_separated in kcal/mol)	SD of binding energies (in kcal/mol)
ADQLTPTWRV	YP_009724390.1	surface glycoprotein	23437	10	2.3493	365.7	NA	6G3J	-62.87	1.8
AEIVDTVSAL	YP_009724389.1	helicase	17572	10	2.8757	3046.5	NA	5FDW	-63.818	0.574
AGLEAPFLYL	YP_009724391.1	ORF3a protein	25686	10	2.1433	700.8	NA	5FDW	-65.285	1.65
AIAMACLVGL	YP_009724393.1	membrane glycoprotein	26762	10	3.8973	73	NA	5FDW	-63.012	0.01
AIDGGVTRDI	YP_009724389.1	nsp4	8695	10	3.4021	10503.5	NA	3MRR	-64.103	0
ALALLLLDRL	YP_009724397.2	nucleocapsid phosphoprotein	28924	10	3.568	371.8	NA	5FDW	-63.916	0
ALCEKALKYL	YP_009724389.1	helicase	17182	10	2.3259	417.1	NA	5FDW	-71.392	0.001
ALDISASIVA	YP_009724389.1	nsp4	9382	10	2.3935	909.9	NA	3UTQ	-66.222	0.067
ALDQAISMWA	YP_009724389.1	nsp6	11440	10	2.3443	666.3	NA	3UTQ	-62.931	0.007
ALEPLVDLPI	YP_009724390.1	surface glycoprotein	22225	10	2.4869	419.8	NA	3MRR	-67.485	0.04
ALIWNVKDFM	YP_009724389.1	nsp3	8392	10	2.4122	393	NA	3MGO	-68.247	1.295
ALLSTDGNKI	YP_009724389.1	RNA polymerase	15556	10	2.3585	2479.6	NA	3MGO	-71.242	2.327
ALNLGETFVT	YP_009724389.1	nsp2	2368	10	2.646	557.2	NA	3MGO	-70.11	0.003
AMKYNYEPLT	YP_009724389.1	3C-like proteinase	10753	10	3.8117	1177	NA	6AMT	-58.031	1.04
AMQTMLFTML	YP_009724389.1	nsp8	12346	10	3.9294	78.8	NA	5FDW	-71.316	0.598
AMQVESDDYI	YP_009724389.1	nsp3	3508	10	2.5313	787.7	NA	3MGO	-69.65	0.291
APLVGTPVCI	YP_009724389.1	nsp2	2590	10	2.9993	1448.6	NA	3MGO	-57.179	0.796
AQKFNGLTVL	YP_009724390.1	surface glycoprotein	24115	10	3.192	1474.7	NA	5C0B	-66.972	1.301
AQLPAPRTLL	YP_009724389.1	helicase	17443	10	3.5731	3781.4	NA	5FDW	-68.252	0.74
ASLINTLNDL	YP_009724389.1	nsp3	4558	10	2.301	783.3	NA	5FDW	-73.634	0.025
AVITREVGFV	YP_009724389.1	nsp4	8830	10	3.566	860.5	NA	5C0A	-64.98	0.252
AVRDPQTLEI	YP_009724390.1	surface glycoprotein	23284	10	3.6896	8045	NA	5C0A	-67.194	0
AVTANVNALL	YP_009724389.1	RNA polymerase	15535	10	3.6528	2098.1	NA	5FDW	-62.727	0
AYITGGVVQL	YP_009724389.1	nsp2	2059	10	2.4601	3610.4	NA	5FDW	-58.827	0.778
EPLVDLPIGI	YP_009724390.1	surface glycoprotein	22231	10	2.3371	3102.7	NA	3MGT	-57.592	0.869
EVLLAPLLSA	YP_009724389.1	nsp3	3688	10	3.7871	587.9	NA	5C0C	-67.624	0.599
FAFPFTIYSL	YP_009725255.1	ORF10 protein	29575	10	2.1318	72	NA	4GKN	-80.515	0.346
FAMGIIAMSA	YP_009724389.1	nsp6	11104	10	3.1236	102.3	NA	4GKN	-67.947	1.598
FCLLNRYFRL	YP_009724389.1	nsp6	11653	10	2.2296	24.6	NA	5FDW	-68.088	0.391
FELTSMKYFV	YP_009724389.1	exonuclease	18607	10	2.9545	19.5	NA	1HHH	-66.913	0.106
FGLVAEWFLA	YP_009724389.1	nsp3	7225	10	3.5724	39.6	NA	5C0C	-73.475	0.8
FIAGLIAIVM	YP_009724390.1	surface glycoprotein	25219	10	3.498	265.9	NA	6AMT	-74.282	0.132
FIQTTPGSGV	YP_009724389.1	RNA polymerase	14104	10	3.8155	1028.9	NA	6O51	-63.666	0.042
FKLKDCVMYA	YP_009724389.1	nsp6	11293	10	2.0747	36.5	NA	5C07	-67.407	1.218
FKLNIKLLGV	YP_009724389.1	nsp6	11776	10	2.2069	47	NA	4GKN	-54.902	0.072
FLAFVVFLLV	YP_009724392.1	envelope protein	26301	10	2.3534	31.5	NA	4GKS	-74.937	0
FLALCADSII	YP_009724389.1	nsp2	2317	10	3.9745	74.2	NA	3MRR	-74.686	0.625
FLCLFLLPSL	YP_009724389.1	nsp6	11167	10	2.0902	15.4	NA	5FDW	-73.925	0.368
FLFLTWICLL	YP_009724393.1	membrane glycoprotein	26597	10	2.7239	25.4	NA	5FDW	-80.645	1.909
FLGIITTVAA	YP_009724396.1	ORF8 protein	27908	10	2.6555	105	NA	3UTQ	-62.466	0.346
FLNKVVSTTT	YP_009724389.1	nsp3	6697	10	2.3473	534.9	NA	5FDW	-74.241	0
FLNRVCGVSA	YP_009724389.1	RNA polymerase	13459	10	2.1166	100.6	NA	3UTQ	-63.976	0.255
FLPFAMGIIA	YP_009724389.1	nsp6	11095	10	2.7787	151.7	NA	3UTQ	-63.353	0.228
FLYIIKLIFL	YP_009724393.1	membrane glycoprotein	26654	10	2.1037	68.5	NA	5FDW	-76.397	0.01
FMIDVQQWGF	YP_009724389.1	exonuclease	18757	10	2.5237	194.8	NA	6AM5	-70.317	0.733
FMLWCKDGHV	YP_009724389.1	endoRNAse	20605	10	3.2087	28.2	NA	6AM5	-76.15	0.807
FMRIFTIGTV	YP_009724391.1	ORF3a protein	25401	10	3.771	59.4	NA	6AM5	-65.777	0.814
FSVAALTNNV	YP_009724389.1	RNA polymerase	14626	10	2.6234	135.9	NA	3MRM	-65.758	1.83
FTLKNTVCTV	YP_009724389.1	nsp10	13351	10	2.372	79.3	NA	6G3J	-70.477	0.086
FTYASALWEI	YP_009724389.1	nsp8	12529	10	2.399	15.1	NA	6G3J	-81.492	0.048
FVFLVLLPLV	YP_009724390.1	surface glycoprotein	21565	10	3.426	46.4	NA	1I4F	-73.886	0.866
FVSDADSTLI	YP_009724389.1	2-O-ribose methyltransferase	20965	10	2.279	790.9	NA	5C09	-76.156	1.291
FVSEETGTLI	YP_009724392.1	envelope protein	26253	10	2.5368	910.7	NA	3MGO	-67.688	0.69
FYVLPNDDTL	YP_009724389.1	nsp3	5116	10	2.9242	3012.7	NA	5FDW	-68.761	0.197
GALDISASIV	YP_009724389.1	nsp4	9379	10	3.4555	1742.4	NA	2GT9	-59.291	0.5
GANKDGIIWV	YP_009724397.2	nucleocapsid phosphoprotein	28642	10	3.4709	4096.4	NA	4GKN	-65.518	0.401
GELGDVRETM	YP_009724389.1	nsp3	5431	10	3.0017	5421.6	NA	6AMT	-56.271	2.623
GFIAGLIAIV	YP_009724390.1	surface glycoprotein	25216	10	2.2206	120.9	NA	1I4F	-68.411	0.215
GIVAIVVTCL	YP_009724389.1	nsp4	9415	10	3.1011	1581.7	NA	5FDW	-65.38	0.554
GIYQTSNFRV	YP_009724390.1	surface glycoprotein	22492	10	2.0278	423.4	NA	1I4F	-69.883	0.184
GLDYKAFKQI	YP_009724389.1	nsp2	1741	10	3.754	2096.7	NA	5C09	-75.741	0.292
GLFKDCSKVI	YP_009724389.1	exonuclease	18055	10	3.4279	721.6	NA	3MGO	-69.902	0.326
GLMWLSYFIA	YP_009724393.1	membrane glycoprotein	26786	10	3.0135	30.3	NA	3UTQ	-75.118	1.411
GLPGTILRTT	YP_009724389.1	nsp4	8866	10	3.4923	4112.9	NA	3MRP	-60.052	0.008
GQQGEVPVSI	YP_009724389.1	endoRNAse	19669	10	2.8181	3915.1	NA	5C0B	-66.662	0.027
GSLIYSTAAL	YP_009724389.1	nsp3	6985	10	3.4238	590.8	NA	5FDW	-58.319	1.233
GTLIVNSVLL	YP_009724392.1	envelope protein	26271	10	2.3987	792.6	NA	5FDW	-65.417	0.456
GTVYEKLKPV	YP_009724389.1	nsp2	2116	10	3.4582	708.5	NA	6G3J	-59.812	0.056
GVAMPNLYKM	YP_009724389.1	2-O-ribose methyltransferase	20680	10	3.5917	2705.3	NA	1I4F	-71.53	0.255
GVLVPHVGEI	YP_009724389.1	leader protein	577	10	2.838	2488.7	NA	1I4F	-53.814	1.02
GVVFLHVTYV	YP_009724390.1	surface glycoprotein	24736	10	2.4824	178.3	NA	1I4F	-62.092	1.32
GVVNPVMEPI	YP_009724391.1	ORF3a protein	26151	10	2.888	1177.1	NA	1I4F	-65.576	1.564
HCLHVVGPNV	YP_009724389.1	nsp3	3601	10	3.5487	2277.4	NA	3MRN	-67.964	0.513
HLKDGTCGLV	YP_009724389.1	leader protein	397	10	3.5242	1293.6	NA	3MRN	-61.576	0.026
HMELPTGVHA	YP_009724389.1	3C-like proteinase	10543	10	3.2812	2880.9	NA	5C0C	-66.41	1.095
HSQLGGLHLL	YP_009724389.1	endoRNAse	20344	10	2.6924	782.2	NA	5FDW	-65.511	0.95
IDLDEWSMAT	YP_009724389.1	nsp3	2947	10	2.9282	552.6	NA	6G3K	-63.695	1.491
IFGADPIHSL	YP_009724389.1	nsp3	3721	10	3.9278	9304.7	NA	5FDW	-62.054	0.01
IIGDELKINA	YP_009724389.1	exonuclease	18931	10	3.3169	3683.7	NA	3UTQ	-66.227	0.088
IILFLALITL	YP_009724395.1	ORF7a protein	27399	10	3.2334	252.6	NA	5FDW	-73.82	0.784
IILKPANNSL	YP_009724389.1	nsp3	6487	10	3.3225	3859.4	NA	5FDW	-64.729	0.639
IINNTVYTKV	YP_009724389.1	endoRNAse	19696	10	2.5826	407.8	NA	1HHH	-67.065	0.019
IKLDDKDPNF	YP_009724397.2	nucleocapsid phosphoprotein	29281	10	3.2912	10739.1	NA	1HHH	-64.68	2.086
ILFLALITLA	YP_009724395.1	ORF7a protein	27402	10	2.3402	79.7	NA	3UTQ	-77.086	1.866
ILFTRFFYVL	YP_009724389.1	nsp3	7258	10	2.1329	17.9	NA	5FDW	-79.167	1.037
ILHCANFNVL	YP_009724389.1	RNA polymerase	14359	10	3.9078	122.4	NA	5FDW	-55.083	0.026
ILLNVPLHGT	YP_009724393.1	membrane glycoprotein	26873	10	2.2924	275	NA	2CLR	-71.141	0.383
ILNNLGVDIA	YP_009724389.1	endoRNAse	19831	10	3.6641	2257.8	NA	3UTQ	-64.083	0.64
ILSDDAVVCF	YP_009724389.1	RNA polymerase	15709	10	3.2451	3586.2	NA	4GKS	-74.11	0.177
ITFDNLKTLL	YP_009724389.1	nsp3	4915	10	2.7922	1486.3	NA	5FDW	-67.244	0
IVAAIVFITL	YP_009724395.1	ORF7a protein	27699	10	2.4021	261.2	NA	5FDW	-72.179	0.497
IVRFPNITNL	YP_009724390.1	surface glycoprotein	22537	10	2.0968	2962.7	NA	5C0A	-70.163	0.547
IVVFDEISMA	YP_009724389.1	helicase	17344	10	2.3756	2368.8	NA	5C07	-56.072	0.922
KIADKYVRNL	YP_009724389.1	RNA polymerase	15580	10	3.1652	2634.8	NA	5FDW	-72.643	1.708
KILNNLGVDI	YP_009724389.1	endoRNAse	19828	10	3.7348	1854.7	NA	3MGT	-62.502	1.105
KKVDGVVQQL	YP_009724389.1	endoRNAse	20158	10	3.0461	7143.1	NA	5FDW	-55.249	1.059
KLEGYAFEHI	YP_009724389.1	endoRNAse	20296	10	2.577	269.8	NA	5C09	-76.837	1.17
KLIANQFNSA	YP_009724390.1	surface glycoprotein	24322	10	2.1274	295.5	NA	3UTQ	-70.919	0.424
KLMGHFAWWT	YP_009724389.1	2-O-ribose methyltransferase	21202	10	2.9131	22.2	NA	3MRN	-63.314	0.032
KMVSLLSVLL	YP_009724389.1	nsp7	11992	10	2.3288	41.3	NA	5FDW	-71.915	0.01
KQVEQKIAEI	YP_009724389.1	nsp3	3853	10	3.06	1292.4	NA	5C0B	-69.003	0.407
KVNSTLEQYV	YP_009724389.1	helicase	17275	10	3.6047	720.8	NA	1I4F	-66.665	0.13
LALLSDLQDL	YP_009724389.1	nsp9	12808	10	3.121	752.2	NA	4GKN	-60.03	0.191
LIAAVITREV	YP_009724389.1	nsp4	8821	10	2.0116	76.7	NA	3I6K	-69.32	0
LIFLWLLWPV	YP_009724393.1	membrane glycoprotein	26672	10	3.4709	16.5	NA	3I6K	-78.305	0.461
LIVGVALLAV	YP_009724391.1	ORF3a protein	25527	10	3.2943	104.1	NA	4JFO	-76.925	0.115
LIYSTAALGV	YP_009724389.1	nsp3	6991	10	3.4062	155.3	NA	6O51	-67.883	0.192
LLFLAFVVFL	YP_009724392.1	envelope protein	26295	10	2.5606	84.4	NA	5FDW	-71.043	0
LLLTILTSLL	YP_009724389.1	nsp6	11011	10	2.774	52.2	NA	5FDW	-72.237	0.122
LLLVAAGLEA	YP_009724391.1	ORF3a protein	25671	10	3.7665	413.2	NA	3UTQ	-64.584	0.572
LLNKEMYLKL	YP_009724389.1	nsp4	9814	10	3.4292	215.8	NA	5FDW	-67.889	0
LLNVPLHGTI	YP_009724393.1	membrane glycoprotein	26876	10	3.7125	897.3	NA	5C09	-69.158	0
LLSMQGAVDI	YP_009724389.1	nsp7	12016	10	3.0112	500.1	NA	3MRR	-72.172	0.235
LLTNMFTPLI	YP_009724389.1	nsp4	9340	10	3.7688	75.6	NA	3MRR	-63.947	0
LLVTLAILTA	YP_009724392.1	envelope protein	26322	10	3.3166	217	NA	3UTQ	-71.944	0.098
LLVYAADPAM	YP_009724389.1	RNA polymerase	14551	10	2.0146	563.8	NA	5FDW	-67.294	0.156
LMIERFVSLA	YP_009724389.1	RNA polymerase	16000	10	2.5252	43	NA	6AMT	-76.333	0.055
LRLIDAMMFT	YP_009724389.1	nsp2	1996	10	2.4345	70.6	NA	2CLR	-71.654	1.172
LVAEWFLAYI	YP_009724389.1	nsp3	7231	10	3.2905	39.1	NA	3MGO	-70.329	1.64
LVDLPIGINI	YP_009724390.1	surface glycoprotein	22237	10	2.5448	2319.8	NA	5C0A	-68.241	1.552
LVDSDLNDFV	YP_009724389.1	2-O-ribose methyltransferase	20941	10	3.4802	744.7	NA	5C0A	-62.4	0.46
MADSNGTITV	YP_009724393.1	membrane glycoprotein	26522	10	3.588	2061.7	NA	4GKN	-64.35	0.115
MDLFMRIFTI	YP_009724391.1	ORF3a protein	25392	10	3.9503	66	NA	5C0B	-76.5	0.883
MISAGFSLWV	YP_009724389.1	exonuclease	19540	10	3.7769	65.1	NA	5C0A	-71.362	0.387
MLDNRATLQA	YP_009724389.1	nsp7	12064	10	2.4777	1115.1	NA	3UTQ	-63.522	0.695
MLTYNKVENM	YP_009724389.1	nsp3	8284	10	2.5341	1171.1	NA	3MGO	-57.223	0.337
MMGFKMNYQV	YP_009724389.1	exonuclease	18208	10	2.481	19.1	NA	6AM5	-74.987	1.634
MMILSDDAVV	YP_009724389.1	RNA polymerase	15703	10	2.0223	118	NA	6AM5	-74.076	0.959
MQLFFSYFAV	YP_009724389.1	nsp3	7303	10	2.4794	11.1	NA	5C08	-77.389	0.349
NIFGTVYEKL	YP_009724389.1	nsp2	2107	10	2.5938	393.8	NA	5FDW	-67.433	0.174
NISDEFSSNV	YP_009724389.1	helicase	17005	10	3.6051	1612.3	NA	1HHH	-61.525	0.043
NLAKHCLHVV	YP_009724389.1	nsp3	3589	10	3.2053	193.3	NA	3I6K	-65.101	0.06
NLDYIINLII	YP_009724394.1	ORF6	27282	10	3.4505	923.8	NA	3MRR	-63.943	0.092
NLLKDCPAVA	YP_009724389.1	RNA polymerase	13702	10	3.6079	814.6	NA	3UTQ	-65.601	1.743
NLLTNMFTPL	YP_009724389.1	nsp4	9337	10	2.3314	61.3	NA	5FDW	-67.602	1.304
NLVQMAPISA	YP_009724389.1	nsp3	7372	10	3.4778	3366.1	NA	3UTQ	-64.785	0.222
NLYDKLVSSF	YP_009724389.1	nsp3	3805	10	2.3955	3436.5	NA	3GIV	-68.446	1.449
NLYKMQRMLL	YP_009724389.1	2-O-ribose methyltransferase	20695	10	2.9802	266.2	NA	5FDW	-72.431	0.353
NMLKTVYSDV	YP_009724389.1	RNA polymerase	15238	10	3.0765	75.8	NA	6AM5	-67.632	0.13
NQEYADVFHL	YP_009724389.1	RNA polymerase	16060	10	3.1502	1014.2	NA	5C08	-64.557	1.063
NTYLEGSVRV	YP_009724389.1	nsp4	9160	10	3.1669	3023.2	NA	6G3J	-70.759	0.903
NVLAWLYAAV	YP_009724389.1	3C-like proteinase	10660	10	3.9649	28.7	NA	1I4F	-62.587	0.335
QINDMILSLL	YP_009724389.1	2-O-ribose methyltransferase	21454	10	3.7083	1598.4	NA	5FDW	-67.485	1.514
QLIKVTLVFL	YP_009724389.1	nsp4	8578	10	2.3123	120.8	NA	5FDW	-78.683	3.176
QMLSDTLKNL	YP_009724389.1	exonuclease	18541	10	2.2293	518.5	NA	6AM5	-64.847	0.765
QWLPTGTLLV	YP_009724389.1	2-O-ribose methyltransferase	20917	10	3.8418	1099.6	NA	4JFD	-70.41	0.553
RDIADTTDAV	YP_009724390.1	surface glycoprotein	23260	10	2.5181	1438.3	NA	3MRM	-53.005	0.058
RKLMPVCVET	YP_009724389.1	nsp3	4420	10	3.8627	197.1	NA	5C0C	-70.855	0.346
RLANECAQVL	YP_009724389.1	RNA polymerase	15400	10	2.8394	439.4	NA	5FDW	-68.739	0.014
RLIIRENNRV	YP_009724389.1	2-O-ribose methyltransferase	21493	10	2.3101	1783.2	NA	3MRM	-66.149	2.104
RLISMMGFKM	YP_009724389.1	exonuclease	18196	10	3.3307	289.1	NA	3MRN	-75.65	0.52
RLKLFAAETL	YP_009724389.1	helicase	16621	10	2.9922	599.7	NA	5FDW	-72.238	0.265
RLMKTIGPDM	YP_009724389.1	helicase	17515	10	2.5424	590.1	NA	3GIV	-63.64	0.811
RLRAKHYVYI	YP_009724389.1	helicase	17404	10	3.1649	332.8	NA	3MGO	-67.03	0.548
RLTKYTMADL	YP_009724389.1	RNA polymerase	13792	10	3.4218	387.6	NA	5FDW	-65.118	0.267
RQLLFVVEVV	YP_009724389.1	RNA polymerase	14839	10	3.4679	105.9	NA	5C08	-71.571	0.567
RQWLPTGTLL	YP_009724389.1	2-O-ribose methyltransferase	20914	10	2.716	726.8	NA	5C08	-67.961	0.167
RSMWSFNPET	YP_009724393.1	membrane glycoprotein	26840	10	3.298	338.9	NA	5C0B	-61.914	2.428
RVLQKAAITI	YP_009724389.1	nsp2	1942	10	3.6836	2354.2	NA	3MGO	-69.4	0
RVVISSDVLV	YP_009724389.1	2-O-ribose methyltransferase	21517	10	3.1586	1480.3	NA	1I4F	-67.128	0.232
RVYANLGERV	YP_009724389.1	RNA polymerase	13957	10	2.3966	850.4	NA	1I4F	-60.028	0.138
SDLATNNLVV	YP_009724389.1	nsp2	2026	10	2.6515	1046.4	NA	6AM5	-59.387	0.006
SDLNDFVSDA	YP_009724389.1	2-O-ribose methyltransferase	20950	10	2.8604	1743.5	NA	5C0D	-48.3	0.796
SELVIGAVIL	YP_009724393.1	membrane glycoprotein	26927	10	3.6551	3085.1	NA	5FDW	-62.181	1.107
SIAATRGATV	YP_009724389.1	RNA polymerase	15172	10	3.5374	1975.8	NA	4JFQ	-65.883	0
SIFSRTLETA	YP_009724389.1	nsp2	1900	10	2.8945	668.9	NA	3UTQ	-71.605	0.854
SILSPLYAFA	YP_009724389.1	nsp2	1846	10	2.4385	118	NA	3UTQ	-69.498	1.383
SKLWAQCVQL	YP_009724389.1	nsp7	11917	10	2.3446	92	NA	5FDW	-63.583	0.232
SLAATVRLQA	YP_009724389.1	nsp9	12997	10	2.4786	930.5	NA	3UTQ	-66.382	0
SLATVAYFNM	YP_009724389.1	nsp6	11191	10	2.9934	193.2	NA	4JFD	-64.574	0.157
SLDTYPSLET	YP_009724389.1	nsp3	7153	10	3.9266	3943.5	NA	2CLR	-50.638	0.162
SLFFFFYENA	YP_009724389.1	nsp6	11065	10	3.2079	39.6	NA	3UTQ	-60.625	0.008
SLKEGQINDM	YP_009724389.1	2-O-ribose methyltransferase	21439	10	3.8666	7455	NA	3MRP	-62.563	0.805
SLLSKGRLII	YP_009724389.1	2-O-ribose methyltransferase	21475	10	3.3175	1079.4	NA	3MRR	-63.204	0.496
SLPVLQVRDV	YP_009724389.1	leader protein	313	10	3.8591	1113.6	NA	3MRM	-67.621	0.715
SLRPDTRYVL	YP_009724389.1	nsp4	9103	10	2.9844	2813.8	NA	5FDW	-71.275	0.558
SLSEQLRKQI	YP_009724389.1	nsp3	8422	10	3.9177	3542.3	NA	3MGT	-58.393	0.604
SLTENKYSQL	YP_009724394.1	ORF6	27327	10	2.4553	1868.1	NA	5FDW	-59.262	1.186
SLTIKKPNEL	YP_009724389.1	nsp3	6574	10	2.0988	3811.1	NA	5FDW	-61.146	0
SLVPGFNEKT	YP_009724389.1	leader protein	271	10	2.9588	2266	NA	1HHH	-59.626	0.641
SMMILSDDAV	YP_009724389.1	RNA polymerase	15700	10	2.7108	79.8	NA	6AM5	-70.166	0.309
SPLYAFASEA	YP_009724389.1	nsp2	1855	10	2.346	187.2	NA	5C0D	-48.116	0.1
SQAWQPGVAM	YP_009724389.1	2-O-ribose methyltransferase	20662	10	3.6433	4106.3	NA	5C08	-62.058	1.364
SQDLSVVSKV	YP_009724389.1	endoRNAse	20542	10	3.2449	879.4	NA	5C08	-60.083	4.302
STFNVPMEKL	YP_009724389.1	nsp3	8062	10	2.698	2002.7	NA	6G3K	-70.69	1.381
SVLLFLAFVV	YP_009724392.1	envelope protein	26289	10	3.9548	53.7	NA	1I4F	-70.731	0.127
TFGDDTVIEV	YP_009724389.1	nsp3	2734	10	2.3046	4603.9	NA	3I6K	-66.946	0.057
TGLFKDCSKV	YP_009724389.1	exonuclease	18052	10	3.156	726	NA	5C08	-59.08	0.701
TILTSLLVLV	YP_009724389.1	nsp6	11020	10	2.1819	35.4	NA	3I6K	-72.134	0
TKVDGVDVEL	YP_009724389.1	endoRNAse	19717	10	3.5255	7473.7	NA	5FDW	-60.866	0.042
TLAILTALRL	YP_009724392.1	envelope protein	26331	10	3.4747	304.2	NA	5FDW	-69.619	0.494
TLDSKTQSLL	YP_009724390.1	surface glycoprotein	21886	10	2.5686	2016.4	NA	5FDW	-62.299	0.725
TLEQYVFCTV	YP_009724389.1	helicase	17287	10	3.0494	118.7	NA	3I6K	-77.096	0.159
TLKGGAPTKV	YP_009724389.1	nsp2	2704	10	2.086	2795	NA	3MRO	-69.033	0.26
TLLFLMSFTV	YP_009724389.1	nsp4	9508	10	2.3947	19.7	NA	4JFE	-71.6	0.309
TLTLAVPYNM	YP_009724389.1	2-O-ribose methyltransferase	20824	10	2.4885	506.7	NA	3I6K	-67.469	0.029
TLVATAEAEL	YP_009724389.1	nsp3	8095	10	2.7437	1295.8	NA	5FDW	-72.31	0.082
TLYCIDGALL	YP_009724389.1	nsp3	5794	10	2.1508	150.3	NA	5FDW	-64.235	1.14
TMSLGAENSV	YP_009724390.1	surface glycoprotein	23647	10	2.1251	540.1	NA	6AM5	-69.669	0.119
TPLIQPIGAL	YP_009724389.1	nsp4	9358	10	3.0863	2346.3	NA	5FDW	-61.733	0.065
TPLVPFWITI	YP_009724389.1	nsp4	9661	10	3.4517	376.9	NA	5C0B	-70.358	0.172
TTLDSKTQSL	YP_009724390.1	surface glycoprotein	21883	10	3.3541	5369.7	NA	6G3K	-56.888	0.075
TVLSFCAFAV	YP_009724389.1	nsp10	13057	10	3.547	34.6	NA	1I4F	-73.326	1.382
TVMPLSAPTL	YP_009724389.1	helicase	16927	10	2.6227	802.2	NA	5FDW	-71.422	0.04
TVYDDGARRV	YP_009724389.1	nsp6	11359	10	2.1687	4255.4	NA	1I4F	-65.014	0.148
TVYEKLKPVL	YP_009724389.1	nsp2	2119	10	3.5533	2919	NA	1I4F	-60.221	1.451
VELVAELEGI	YP_009724389.1	leader protein	520	10	2.434	590.2	NA	5C0B	-60.116	0
VGLMWLSYFI	YP_009724393.1	membrane glycoprotein	26783	10	3.6565	29.5	NA	3MGT	-61.371	1.626
VITFDNLKTL	YP_009724389.1	nsp3	4912	10	3.3532	4638.6	NA	5FDW	-59.246	0.02
VKMFDAYVNT	YP_009724389.1	nsp3	8026	10	2.8725	703.5	NA	1HHH	-65.205	0.996
VLKTGDLQPL	YP_009724389.1	nsp2	2533	10	2.9034	1049.7	NA	5FDW	-70.325	1.843
VLPFNDGVYF	YP_009724390.1	surface glycoprotein	21808	10	2.2585	2819.4	NA	3MGT	-59.796	0.215
VLPPLLTDEM	YP_009724390.1	surface glycoprotein	24139	10	2.883	1971	NA	5FDW	-62.469	0.02
VLQAVGACVL	YP_009724389.1	RNA polymerase	16228	10	3.4889	860.8	NA	5FDW	-72.498	0.6
VLQKAAITIL	YP_009724389.1	nsp2	1945	10	2.3696	1032.8	NA	5FDW	-72.274	0.412
VLTEEVVLKT	YP_009724389.1	nsp2	2515	10	2.789	1728.2	NA	4GKS	-68.304	1.182
VLTSHTVMPL	YP_009724389.1	helicase	16912	10	2.5098	148.7	NA	5FDW	-69.433	0.393
VLVQSTQWSL	YP_009724389.1	nsp6	11041	10	2.5331	214.4	NA	5FDW	-72.899	0.127
VLYNSASFST	YP_009724390.1	surface glycoprotein	22660	10	3.077	300.6	NA	3GIV	-54.945	0.162
VQAGNVQLRV	YP_009724389.1	3C-like proteinase	10255	10	2.9343	1714.4	NA	5C08	-62.668	0.415
VSLLSVLLSM	YP_009724389.1	nsp7	11998	10	3.987	222.2	NA	6AMT	-64.784	0.673
VTLIGEAVKT	YP_009724389.1	endoRNAse	20113	10	3.8329	6959	NA	6G3J	-62.024	1.244
VTVYSHLLLV	YP_009724391.1	ORF3a protein	25653	10	2.4331	101.8	NA	6G3J	-66.414	0.358
VVFDEISMAT	YP_009724389.1	helicase	17347	10	3.1825	2571.1	NA	1I4F	-66.871	1.637
VVSDIDYVPL	YP_009724389.1	exonuclease	19414	10	2.9199	669.2	NA	5FDW	-65.239	0.193
WLEEKFKEGV	YP_009724389.1	nsp2	2152	10	3.9816	759.1	NA	1HHH	-73.421	0.412
WLLLTILTSL	YP_009724389.1	nsp6	11008	10	3.1069	61.6	NA	5FDW	-80.899	1.673
WLMWLIINLV	YP_009724389.1	nsp3	7351	10	2.6064	40.6	NA	3MRM	-76.676	2.941
WNLDYIINLI	YP_009724394.1	ORF6	27279	10	3.9211	242.1	NA	5C0B	-68.886	0.343
YALVYFLQSI	YP_009724391.1	ORF3a protein	25716	10	3.8844	67.1	NA	4GKN	-66.617	0
YCQVHGNAHV	YP_009724389.1	exonuclease	18817	10	3.0564	971.4	NA	6O51	-71.718	0.41
YEQFKKGVQI	YP_009724389.1	nsp3	5590	10	3.4258	2952.2	NA	5C09	-68.021	0.096
YGQQFGPTYL	YP_009724389.1	nsp3	5032	10	3.2465	1406	NA	5FDW	-58.503	0.043
YIGDPAQLPA	YP_009724389.1	helicase	17428	10	3.8061	1399.2	NA	3UTQ	-33.262	0.24
YKLPDDFTGC	YP_009724390.1	surface glycoprotein	22828	10	3.0066	2200	NA	5C07	-66.151	0.812
YLASGGQPIT	YP_009724389.1	nsp10	13111	10	2.8566	1070.2	NA	5FDW	-62.87	2.336
YLPIDKCSRI	YP_009724389.1	helicase	17206	10	2.0688	262.3	NA	5C09	-65.437	0.17
YMPYFFTLLL	YP_009724389.1	nsp3	6766	10	2.1923	20.9	NA	5FDW	-75.001	1.112
YPQVNGLTSI	YP_009724389.1	nsp3	5236	10	2.1476	349.3	NA	3MGO	-58.238	0.287
YQLYSTQLST	YP_009724391.1	ORF3a protein	26025	10	2.491	230.9	NA	5C07	-64.572	1.239
YTSNPTTFHL	YP_009724389.1	nsp3	4873	10	3.7261	943	NA	5FDW	-69.402	0.078
YYVWKSYVHV	YP_009724389.1	nsp3	7435	10	2.9828	168.6	NA	6O51	-82.769	1.124
