# Supplementary material for: Structure-Based Modeling of SARS-CoV-2 Peptide/HLA-A02 Antigens
Source: Front Med Technol. 2020 Nov 17;2:553478. doi: 10.3389/fmedt.2020.553478 (PMC8757863; doi:10.3389/fmedt.2020.553478)
Supplement: Supplementary file 4 [file Table_4.XLSX]

## Sheet: Sheet1
SARS-CoV-2 epitope	Average elecrtostatic surface similarity score	Standard deviation of the electrostatic surface similarity scores		229E epitope	Sequence similarity of 229E to SARS-CoV-2 epitope	Electrostatic surface similarity score of 229E to SARS-CoV02 epitope		HKU1 epitope	Sequence similarity of HKU1 to SARS-CoV-2 epitope	Electrostatic surface similarity score of HKU1 to SARS-CoV02 epitope		NL63 epitope	Sequence similarity of NL63 to SARS-CoV-2 epitope	Electrostatic surface similarity score of NL63 to SARS-CoV02 epitope		OC43 epitope	Sequence similarity of OC43 to SARS-CoV-2 epitope	Electrostatic surface similarity score of OC43 to SARS-CoV02 epitope
SLAIDAYPL	0	0		SLAIDAYPL	1	0		SLAIDAYPL	1	0		SLAIDAYPL	1	0		SLAIDAYPL	1	0
AIMTRCLAV	0.20675	0.221781		AIMTRCLAV	1	0		AIMTRCLAI	0.977273	0.3		AVMTRCLAV	0.977273	0.527		AIMTRCLAV	1	0
YLGGMSYYC	0.226	0.226		YLGGLNYYC	0.882883	0.452		YLGGMSYYC	1	0		YLGGLNYYC	0.882883	0.452		YLGGMSYYC	1	0
FVDGVPFVV	0.243	0.248871		FIDGVPVVA	0.76087	0.41		FVDGVPFVV	1	0		FIDGVPLVT	0.774194	0.562		FVDGVPFVV	1	0
RIIPARARV	0.246	0.246065		RIIPARARV	1	0		RIIPAKVRV	0.833333	0.484		RIIPARARV	1	0		RIVPAKVRV	0.809524	0.5
RILGAGCFV	0.2535	0.253501		RIISAGVFV	0.674157	0.506		RILGAGCFV	1	0		RILSAGVFV	0.719101	0.508		RILGAGCFV	1	0
RLANECAQV	0.26475	0.269803		RLSNELAQV	0.758621	0.603		RLANECAQV	1	0		RLGNELAQV	0.719101	0.456		RLANECAQV	1	0
SVFNICQAV	0.287	0.288918		SVFNIFQAV	0.786517	0.621		SVFNICQAV	1	0		SIFNIFQAV	0.764045	0.527		SVFNICQAV	1	0
IFVDGVPFV	0.2905	0.291806		VFIDGVPVV	0.826087	0.62		IFVDGVPFV	1	0		VFIDGVPLV	0.847826	0.542		IFVDGVPFV	1	0
GVAPGTAVL	0.3165	0.185481		GVAPGTAVL	1	0		EVAPGSAVL	0.744186	0.377		GVAPGTTVL	0.898876	0.467		GVAPGSAVL	0.91954	0.422
SMQNCVLKL	0.3555	0.0333354		TMHGVTLKI	0.347826	0.374		QMQGCQLVL	0.494624	0.387		TMHGSVLRI	0.373626	0.3		QMRGCMLVL	0.473118	0.361
TMADLVYAL	0.3685	0.105569		TMMDLCFAL	0.637363	0.297		TMLDLCYAL	0.725275	0.313		TMMDLVYAM	0.818182	0.551		TMLDLCYAL	0.725275	0.313
VMCGGSLYV	0.397	0.015		VYSNGGFYF	0.277228	0.382		VMCGGCYYV	0.735849	0.412		VYSNGGFYF	0.277228	0.382		VMCGGCYYV	0.735849	0.412
ILGLPTQTV	0.407	0.0350642		LLGLQTQTV	0.790698	0.369		VLGVQTQTV	0.744186	0.456		FLGLQIQTV	0.597701	0.424		VLGLQTQTV	0.813953	0.379
IVDTVSALV	0.4185	0.242414		IVNTVSELV	0.734177	0.542		IVETVSALV	0.909091	0.59		IVNTVSELV	0.734177	0.542		IVDTVSALV	1	0
YVFCTVNAL	0.43125	0.0321199		YVFSTVNAL	0.83871	0.473		YVFTTINAL	0.808511	0.4		YIFSTVNAL	0.817204	0.452		YVFTTINAL	0.808511	0.4
RAMPNMLRI	0.43775	0.0317834		RAMPSMIRM	0.786517	0.488		RAMPNILRI	0.921348	0.429		RALPNMIRM	0.822222	0.4		RAMPNLLRI	0.94382	0.434
LQLGFSTGV	0.44775	0.0708991		LQVGFSNGV	0.808989	0.467		LQIGFSTGV	0.954545	0.332		LQVGFSNGV	0.808989	0.467		LQLGFSTGI	0.977273	0.525
LAWPLIVTA	0.44875	0.0510753		LVWPLILTC	0.727273	0.424		SNWPLVIIA	0.568421	0.377		LTWPLILNC	0.613861	0.494		CNWPLVIIA	0.56	0.5
LLFLMSFTV	0.45075	0.0461702		VAVLLNNVS	0.0243902	0.412		VVWCINFLM	0.210526	0.412		CATLINNIS	-0.0909091	0.525		IVWCVNFMM	0.229167	0.454
YTMADLVYA	0.45275	0.0768387		YTMMDLCFA	0.659794	0.557		YTMLDLCYA	0.742268	0.379		YTMMDLVYA	0.88172	0.496		YTMLDLCYA	0.742268	0.379
AVASKILGL	0.4635	0.0438435		YVAARLLGL	0.617284	0.415		YVAKRVLGV	0.536585	0.492		YVASRFLGL	0.626506	0.427		FAAKRVLGL	0.518519	0.52
NLLKDCPAV	0.467	0.0571358		NLLKGCNAV	0.680412	0.395		ELTKSCGVV	0.4	0.555		NLLNFSGAL	0.27957	0.458		ERVKDCKFV	0.408163	0.46
ILSDDAVVC	0.4675	0.0251147		ILSDDSVVC	0.933333	0.424		ILSDDGVVC	0.891304	0.482		ILSDDGVVC	0.891304	0.482		ILSDDGVVC	0.891304	0.482
MLFTMLRKL	0.468	0.099		LLFGMLRRL	0.697674	0.369		MLFSMVRKL	0.847059	0.567		LLFGMLRRL	0.697674	0.369		MLFSMVRKL	0.847059	0.567
FIASFRLFA	0.47025	0.0705704		FANSFRLFR	0.606742	0.531		FVNSIRLFI	0.581395	0.4		FVNSFRLWR	0.553191	0.55		FVNSIRLFI	0.581395	0.4
TMCDIRQLL	0.47175	0.159081		TMLDIGQAR	0.417582	0.616		TMVDIKQLL	0.764045	0.313		TILDICQAR	0.301075	0.645		TMVDIKQLL	0.764045	0.313
LLLDDFVEI	0.4795	0.0748615		LLLDDFVSV	0.870588	0.578		LLLDDFVSI	0.894118	0.431		LLLDDFVTI	0.860465	0.387		ILLDDFVAL	0.776471	0.522
VMPLSAPTL	0.482	0.0861597		VAPLRAPTM	0.696629	0.522		VASLSAPTL	0.714286	0.335		VQPLRAPTI	0.719101	0.555		VANLSAPTL	0.674419	0.516
MMILSDDAV	0.48325	0.0116913		MMILSDDSV	0.928571	0.463		MMILSDDGV	0.883721	0.49		MMILSDDGV	0.883721	0.49		MMILSDDGV	0.883721	0.49
IVAGGIVAI	0.4865	0.0773967		ILLNCALGA	0	0.427		SIFGAILAI	0.45	0.544		MLFNFLFAA	0.0235294	0.395		SIAGAILAV	0.589744	0.58
KLFDRYFKY	0.488	0.127124		VLFNKYFKY	0.712871	0.562		ELFNKYFKY	0.764706	0.417		NLFNKYFKH	0.634615	0.322		ELFNKYFKH	0.660194	0.651
RLFARTRSM	0.48825	0.0340468		RLFRRARTF	0.568182	0.434		RLFIRTGSW	0.537634	0.527		RLWRRVKTF	0.365591	0.49		RLFIRTGSF	0.590909	0.502
SLSHRFYRL	0.48825	0.0330483		TASDKFYRL	0.580645	0.477		SHGDRFYRL	0.55102	0.482		TATDRFYRL	0.574468	0.452		SQSDRFYRL	0.688172	0.542
RQLLFVVEV	0.4885	0.0817359		GQARVAYQV	0.0941176	0.482		KQLLFVLEV	0.853659	0.424		CQARVTYKI	0.0224719	0.624		KQLLFVLEV	0.853659	0.424
ALLAGTITS	0.493	0.0776499		SLIGGIALG	0.243902	0.533		AATVAAMFP	0	0.566		SLIGGMVLG	0.337349	0.51		AATSASLFP	0.0731707	0.363
NLVIGFLFL	0.49425	0.0639741		NFGWNVILT	0	0.417		NFSLGVILL	0.395349	0.542		NFSWNLILT	0.0425532	0.571		NFSLGIILL	0.418605	0.447
ALLEDEFTP	0.4945	0.0397901		SSLNDEFSI	0.404494	0.557		CTFEDELAP	0.453608	0.454		SSLCDEFTL	0.387097	0.467		CSFEDELTP	0.536082	0.5
FLPGVYSVI	0.495	0.0434684		VTMIAYAIL	0.114943	0.445		ICACVYACF	0.117647	0.548		FFMLLYAIL	0.311111	0.46		ILSCVYAIC	0.294737	0.527
GLPWNVVRI	0.49775	0.0733225		GQPWSVLRK	0.588235	0.445		GQKWDIVRI	0.613861	0.41		GQPWLIVRR	0.54902	0.544		GHRWDVVRP	0.429907	0.592
QLCQYLNTL	0.499	0.0603987		QLCQYFNST	0.72	0.587		QLCQYLNTT	0.888889	0.443		QLCQYLNST	0.816327	0.523		QLCQYLNTT	0.888889	0.443
ALGKLQDVV	0.50075	0.0548013		ALNKIQDVV	0.809524	0.449		ALAKIQSVV	0.7	0.527		ALNKIQDVV	0.809524	0.449		ALVKIQAVV	0.575	0.578
RIMASLVLA	0.502	0.0440908		RMLSAMILG	0.481013	0.55		RIVSSLVLA	0.826667	0.458		RMISAMVLG	0.481013	0.542		RIVSSLVLA	0.826667	0.458
VLLSVLQQL	0.50275	0.060981		VLMGILSNM	0.475	0.484		VLLNCLQHL	0.581395	0.46		VLLGCLSSM	0.414634	0.607		VLLNCLQHL	0.581395	0.46
GINASVVNI	0.50825	0.0453893		TLENKSAEL	-0.047619	0.496		TINATFLDL	0.372093	0.5		QLEAKTASL	0.170732	0.456		YINVTFLDL	0.25	0.581
SMWALIISV	0.512	0.106341		VMLLCAISN	0.0681818	0.486		LLFITAFLG	-0.16092	0.533		VMFLCAISS	0.159091	0.366		LLMLASLFG	-0.188235	0.663
YLNTLTLAV	0.5125	0.0566238		YFNSTTLCV	0.55914	0.555		YLNTTTLAV	0.873563	0.54		YLNSTTMCV	0.608696	0.415		YLNTTTLAV	0.873563	0.54
GLALYYPSA	0.5145	0.0307368		GIGVYYPGA	0.693878	0.498		GLAVYYYTA	0.652632	0.564		GLGLYYPGA	0.795918	0.482		GLAVFYCTA	0.5625	0.514
VVFDEISMA	0.516	0.069		VVVDEVSMC	0.689655	0.585		VVVDEVSML	0.707317	0.447		VVVDEVSMC	0.689655	0.585		VVVDEVSML	0.707317	0.447
TLIGDCATV	0.517	0.099295		SVTGDCATV	0.744681	0.369		TYFGDCMTL	0.6	0.564		SITGDCATV	0.765957	0.639		TYFGDCITL	0.606061	0.496
LLSAGIFGA	0.52075	0.0623353		QCIRGAMGD	0.0652174	0.542		VLPQGGFVA	0.272727	0.55		HLISGSLGD	0.181818	0.576		VLPQGGYVA	0.202247	0.415
ALPETTADI	0.52175	0.0150229		ALPEVNADI	0.772727	0.527		ALPELVTDI	0.666667	0.533		ALPECNADI	0.709677	0.496		ALPEMVTDI	0.659091	0.531
VLLAPLLSA	0.52175	0.0877251		CYTAEQCIR	-0.130435	0.612		IPKAIVLPQ	0.0481928	0.377		CYELSHLIS	-0.159091	0.539		IPANIVLPQ	-0.0714286	0.559
FLAFVVFLL	0.526	0.0205913		CVVLIVILL	0.337349	0.542		VLFCLISLI	0.164706	0.522		LLVMIFFFV	0.305882	0.494		VAICLLVTI	-0.0714286	0.546
LLMPILTLT	0.5265	0.060156		YMMPVMGMT	0.505495	0.518		YMMPMLTMC	0.510638	0.62		YMMPIMGLT	0.577778	0.516		YIMPMLTMC	0.516129	0.452
NVLAWLYAA	0.52725	0.0185253		NVVAFLYAA	0.769231	0.523		NVIAWLYAA	0.958333	0.506		NVVAFLYAA	0.769231	0.523		NFVAWLYAA	0.816327	0.557
RLDKVEAEV	0.528	0.0243208		RLDTIQADQ	0.534884	0.523		RLDALEAQV	0.722892	0.5		RLDSIQADQ	0.564706	0.567		RLDALEAEA	0.698795	0.522
MILSDDAVV	0.5285	0.0181865		MILSDDSVV	0.926829	0.56		MILSDDGVV	0.880952	0.518		MILSDDGVV	0.880952	0.518		MILSDDGVV	0.880952	0.518
KLWAQCVQL	0.52875	0.124763		KEWAYCVEM	0.622642	0.51		KLWQYCSVL	0.519231	0.496		SEWAYCVDL	0.533333	0.727		KLWHYCSTL	0.5	0.382
GLIAIVMVT	0.52975	0.0950589		VLIFVVSML	0.227848	0.456		SFIIFLVLL	0.125	0.48		VFVVLLSLL	0.0512821	0.693		AGVAMLVLL	0.151899	0.49
WLLWPVTLA	0.53075	0.0482565		WLLWPLVLA	0.859813	0.531		WLMWPLTIT	0.781818	0.566		WCLWPLVLA	0.732143	0.574		WLMWPLTII	0.770642	0.452
LQAGNATEV	0.53225	0.141258		LQAGKQTEF	0.613636	0.659		LQAGVATEY	0.666667	0.358		LQAGKQTEL	0.674419	0.683		LQAGTATEY	0.727273	0.429
TLGVYDYLV	0.533	0.0626857		TLGVYDFCV	0.77551	0.438		PMGVYNYKI	0.55102	0.531		TMGVYDFKV	0.736842	0.55		PLGVYNYKI	0.597938	0.613
KTIGPDMFL	0.535	0.07		CAIGPDVFL	0.632653	0.605		CCLGPDIFL	0.543689	0.465		CAIGPDVFL	0.632653	0.605		CCLGPDIFL	0.543689	0.465
GLTVLPPLL	0.5365	0.0589131		GIMVLPGVA	0.449438	0.514		GIKVLPPIL	0.777778	0.482		GIMVLPGVA	0.449438	0.514		GIKVLPPLL	0.822222	0.636
SLENVAFNV	0.53675	0.11401		GLENIAFNV	0.863636	0.651		SLENVIYNL	0.735632	0.512		SLENIAFNV	0.976744	0.361		SLENVVYNL	0.758621	0.623
NMLRIMASL	0.53775	0.14027		SMIRMLSAM	0.493827	0.492		NILRIVSSL	0.75	0.683		NMIRMISAM	0.578313	0.329		NLLRIVSSL	0.775	0.647
KQLIKVTLV	0.53975	0.0338702		LLCGLVCLI	-0.0227273	0.573		YILFFVSLI	0.192771	0.51		YVCLFVVAL	-0.0465116	0.574		YVCFVLSLV	0.0697674	0.502
LLFNKVTLA	0.54	0.0198997		ILFSKLVTS	0.463415	0.51		LLFDKVKLS	0.666667	0.542		LLFSKVVTS	0.585366	0.566		LLFDKVKLS	0.666667	0.542
VINGDRWFL	0.541	0.0578489		ILNGCTWWL	0.517857	0.456		ILNNCAWFV	0.471698	0.618		LLNGCRWWL	0.589286	0.535		ILNNCNWFV	0.481481	0.555
MMISAGFSL	0.54325	0.0399461		IFTQAGFNI	0.431818	0.557		IVTTAGFTF	0.436782	0.59		TFTQAGFNI	0.382022	0.48		TATTAGFTF	0.340909	0.546
ILNNLGVDI	0.54475	0.0970113		ILKNLGVVA	0.564706	0.613		ILRNLNIDI	0.712644	0.379		ILKNLGVVA	0.564706	0.613		LFRNLNIDV	0.539326	0.574
SQLGGLHLL	0.5465	0.0757677		TTLGGLHLL	0.791209	0.471		KVIGGLHLL	0.711111	0.631		TTLGGLHLL	0.791209	0.471		KIIGGLHLL	0.688889	0.613
FVSDADSTL	0.547	0.0364211		YVSDADFSV	0.613636	0.571		FVSDSLVTY	0.436782	0.484		YVSDADFSI	0.636364	0.566		FVSDSVATY	0.528736	0.567
LLTNMFTPL	0.54725	0.0450909		LVFNILSMF	0.202247	0.605		LFYQFFSSL	0.26087	0.535		LLVNVLSIF	0.302326	0.482		LIYQLFKGL	0.285714	0.567
TLACFVLAA	0.55025	0.0482513		VLALSIFDT	0.141176	0.518		TITLTIFNC	0.108696	0.539		VLALSIFDC	0.134831	0.632		TIILTIFNC	0.0879121	0.512
SLRPDTRYV	0.551	0.0427376		SIQANAYYK	0.215054	0.555		SLVPHTRYS	0.547368	0.498		TLQPNAYYK	0.350515	0.535		SLVPHVRYN	0.416667	0.616
SIDAFKLNI	0.55125	0.0614059		PFDALFLSF	0.244444	0.494		SFEAILLNL	0.47619	0.628		PFDALWLSF	0.231579	0.595		SFEALMLNF	0.436782	0.488
FLLPSLATV	0.5515	0.0380953		FLLPSIIVA	0.626506	0.537		YIIPVLCTL	0.488889	0.6		FLLPTVIAT	0.517647	0.498		YITPVLFTL	0.386364	0.571
SLPSYAAFA	0.552	0.052388		GMPSFVAYE	0.478261	0.613		NMASFVEYE	0.222222	0.5		SMPSYIAYE	0.637363	0.595		NMASFVEYE	0.222222	0.5
SVLYYQNNV	0.55225	0.0224653		ATLYYQNGV	0.715789	0.516		QVLYYQNNV	0.905263	0.571		ATLYYQNNV	0.842105	0.551		QVLYYQNNV	0.905263	0.571
FVNEFYAYL	0.5525	0.0589936		FVDDFYGYL	0.732673	0.46		FVNEYYEFL	0.747475	0.559		FIDDYYGYL	0.647059	0.624		FVTEYYEFL	0.632653	0.567
FLLVTLAIL	0.55325	0.0838522		ILLVCITII	0.469136	0.647		SLIFVVAFL	0.303797	0.553		FFVLAMTFI	0.289157	0.42		VTIVVVAFL	0.333333	0.593
NTQEVFAQV	0.5565	0.0753674		DVSEMLTFD	0.0224719	0.492		TQLHVADTL	-0.0674157	0.632		DVSSMLTFD	-0.0909091	0.471		TQLQVANSL	0	0.631
AMQTMLFTM	0.557	0.123		AMHSLLFGM	0.555556	0.68		ALQTMLFSM	0.860465	0.434		AMHSLLFGM	0.555556	0.68		ALQTMLFSM	0.860465	0.434
SLLMPILTL	0.56075	0.0774157		SYMMPVMGM	0.494382	0.623		SYMMPMLTM	0.659091	0.551		SYMMPIMGL	0.568182	0.438		SYIMPMLTM	0.666667	0.631
FVVPGLPGT	0.562	0.0190919		NTVAGIPSN	0.315789	0.56		STMFNVPTK	0	0.592		NVVPGVPTN	0.489796	0.539		STVFNVPTK	0.0631579	0.557
KVEGCMVQV	0.5645	0.129778		FVEKCVVRV	0.494624	0.784		KIEPCIVSV	0.623656	0.447		CVERCVVRV	0.479167	0.504		KVEPCVVSV	0.645161	0.523
FLHVTYVPA	0.565	0.018412		FLHTVLLPT	0.520833	0.564		FMHFSYKPI	0.534653	0.54		FLHTVLLPT	0.520833	0.564		FIHFSYVPT	0.68	0.592
TQYNRYLAL	0.56525	0.0616294		EKLKSYAAS	0.134831	0.637		VAYNRYLSL	0.717391	0.593		EKLKNYAAS	0.153846	0.562		VAFNRYLSL	0.637363	0.469
ALNTLVKQL	0.566	0.0381903		SLNHLTSQL	0.517647	0.592		ALNSLLQQL	0.740741	0.587		ALNHLTSQL	0.588235	0.5		ALNNLLQQL	0.698795	0.585
NTFSSTFNV	0.5665	0.0455		DVLRNSFGK	0.130435	0.624		DTFMSHFDV	0.5	0.5		DVLCNSFFK	0.0625	0.587		DTFLSMFDV	0.521739	0.555
KLLKSIAAT	0.56725	0.0725168		KCLKSIVAT	0.722892	0.626		KCLKSIAAT	0.819277	0.6		KHLKSIVNT	0.52381	0.443		KCLKSIAAT	0.819277	0.6
KMAFPSGKV	0.5705	0.024995		KMAQPSGFV	0.630435	0.548		KMVSPTSKI	0.539326	0.61		KMAQPSGCV	0.610526	0.574		KMVNPTSKV	0.527473	0.55
YVLPNDDTL	0.5705	0.0340624		TKAIDVDWV	-0.102041	0.555		YQYENLSLA	0.0631579	0.603		SVAPEVDWV	0.204082	0.522		FQFDNLSSE	0	0.602
YLDAYNMMI	0.57075	0.0232527		YVESYNIFT	0.5	0.544		YLESYNIVT	0.595745	0.567		YVEAYNTFT	0.515464	0.608		YLESYNTAT	0.505263	0.564
YVWKSYVHV	0.57075	0.035017		KVISFVRHV	0.102041	0.522		KVVGFIRHI	0.04	0.571		KIVLFVRHI	0.0204082	0.621		KLFSLFRHV	0.2	0.569
SVLLFLAFV	0.5725	0.0495807		VLLWCVVLI	0.0681818	0.55		ILVLVLFCL	0.0963855	0.623		SILWLLVMI	0.380952	0.502		IIFIVAICL	-0.0240964	0.615
WLPTGTLLV	0.57325	0.11561		WLPHDAIVV	0.509804	0.64		WLPSGSILV	0.816327	0.44		WLPPDAIII	0.534653	0.727		WLPAGTILV	0.868687	0.486
ALNNIINNA	0.57375	0.0387839		SVDTILNMA	0.395349	0.518		ALNSILDNA	0.744186	0.61		SVETVLNLA	0.333333	0.557		ALNSILDNA	0.744186	0.61
LLDDFVEII	0.57425	0.0260612		LLDDFVSVL	0.823529	0.55		LLDDFVSIV	0.870588	0.612		LLDDFVTIL	0.813953	0.55		LLDDFVALV	0.8	0.585
ALYYPSARI	0.5745	0.0491401		GVYYPGARI	0.729167	0.64		AVYYYTARV	0.623656	0.602		GLYYPGARI	0.791667	0.516		AVFYCTARV	0.531915	0.54
ISDEFSSNV	0.5755	0.0522566		VSDAYANLV	0.418605	0.525		VPLVFQNNV	0.292135	0.645		VSDAYANLV	0.418605	0.525		VLETFQNNV	0.431818	0.607
GMVLGSLAA	0.5755	0.0437636		GAVLGYIGA	0.534884	0.522		GWVVGTLSS	0.516854	0.553		GAVLGFIGA	0.541176	0.587		GWVVGTISS	0.47191	0.64
ILAYCNKTV	0.57575	0.0327137		VYYVARLMK	-0.129032	0.566		VLAKGHFKF	0.0416667	0.535		IYFITMSSK	-0.0869565	0.576		VLAKGGFKF	0.0212766	0.626
VLNDILSRL	0.577	0.006		SIQAIYDRL	0.238095	0.571		SLQEILSRL	0.625	0.583		SIQAIYDRL	0.238095	0.571		SLQEILSRL	0.625	0.583
LLWPVTLAC	0.5775	0.0658844		LLWPLVLAL	0.693878	0.657		LMWPLTITL	0.613861	0.569		CLWPLVLAL	0.563107	0.477		LMWPLTIIL	0.6	0.607
KLSYGIATV	0.57975	0.0338406		KSSYAYATL	0.528736	0.533		KQSYASATI	0.564706	0.612		KSSYAFATL	0.55814	0.562		KQSYASATI	0.564706	0.612
YLQPRTFLL	0.58	0.0986382		ALASYADVL	0	0.648		PLSKRQYLL	0.326087	0.463		AFATFVDVL	-0.111111	0.703		PLTSRQYLL	0.304348	0.506
RLSFKELLV	0.582	0.038		RLTITELLQ	0.487805	0.62		RLSLKDLLL	0.716049	0.544		RLTITELLQ	0.487805	0.62		RLSLKDLLL	0.716049	0.544
QLMCQPILL	0.58225	0.0517077		QLLCRPIKL	0.723404	0.595		QSLYRPILL	0.505495	0.66		QLLCEPIKL	0.744681	0.523		QSLFRPILM	0.461538	0.551
ILLLDQALV	0.5825	0.0381084		IKLVDSELL	0.43038	0.616		ILLVDKKLI	0.658228	0.529		IKLVNSELL	0.303797	0.564		ILMVDKNLI	0.567901	0.621
TLVPQEHYV	0.583	0.0315198		TMANQEKYS	0.4	0.613		TLVPQENYA	0.791667	0.615		TIANQEKYS	0.404255	0.56		TLVPQENYS	0.75	0.544
LLTLQQIEL	0.58325	0.0692401		CIALQYSKP	0.11236	0.593		CLMLQHINL	0.426966	0.585		CIILQYLKP	0.179775	0.675		CLMLQSLHL	0.390805	0.48
YQVNGYPNM	0.5845	0.016039		VSMPGSHSL	0.0606061	0.602		LTLDGYSKL	0.285714	0.56		ISIPGSHSL	0.102041	0.595		VTLDGYCKL	0.23301	0.581
GALDISASI	0.5855	0.0590529		SVAAMSGQI	0.15	0.657		DFFSLTASS	0.144578	0.508		SVVAMSGHM	0.0952381	0.626		DFLALTASS	0.197531	0.551
VLQKAAITI	0.58625	0.0580878		SICNSAVAV	0.195122	0.603		YLIQSGIFF	0.0941176	0.5		SIASTVLTV	0.233766	0.662		YLAVSGQAF	-0.0481928	0.58
FIAGLIAIV	0.58725	0.080285		ISVVLIFVV	0.205128	0.657		ISFSFIIFL	0	0.588		ISVVFVVLL	0.025641	0.456		ICLAGVAML	0.0714286	0.648
VLGSLAATV	0.58825	0.0300281		VLGYIGATV	0.650602	0.557		VVGTLSSTI	0.658228	0.562		VLGFIGATI	0.634146	0.629		VVGTISSTV	0.632911	0.605
FTISVTTEI	0.5885	0.040997		WTTSVQVEY	0.347826	0.581		FTIVGQEEF	0.295455	0.539		WTTSVQVEY	0.347826	0.581		FTIGNMVEF	0.359551	0.653
VLAWLYAAV	0.589	0.00821584		VVAFLYAAI	0.735632	0.602		VIAWLYAAI	0.934783	0.59		VVAFLYAAL	0.689655	0.583		FVAWLYAAI	0.787234	0.581
GQQFGPTYL	0.58925	0.0568743		EQQVGVIAD	0.0851064	0.686		GKILGNVFC	0.19802	0.569		GKQLGVVSD	0.210526	0.54		GKSLGNVFC	0.257426	0.562
LLADKFPVL	0.58925	0.0356677		IKLYNPKAI	-0.155556	0.61		MLCNRYNLC	0.20202	0.551		LKLYKPSVI	0.0909091	0.637		MLCNRYTLC	0.22449	0.559
LMIERFVSL	0.59025	0.0148556		ILLERYVSL	0.756098	0.578		LLIERFVSL	0.938272	0.605		VLLERYVSL	0.731707	0.573		LLIERFVSL	0.938272	0.605
YLFDESGEF	0.5905	0.0591545		YIYDEEGGN	0.475248	0.598		YLFDEAGDE	0.693878	0.492		YIYDEEGGY	0.588235	0.643		FLFDEAGEE	0.6875	0.629
VLSFCAFAV	0.592	0.0480312		LLTHCSFAV	0.623656	0.559		ILSLCAFSV	0.795455	0.639		LLTACAFSV	0.629213	0.531		ILSLCAFSV	0.795455	0.639
TLNDFNLVA	0.5935	0.113931		FVEHYNEWA	0.0990099	0.669		STEDFNVWA	0.416667	0.666		NVDGFNEWA	0.222222	0.642		SVEDFNVWA	0.463158	0.397
QLGGLHLLI	0.59425	0.0904389		TLGGLHLLI	0.866667	0.51		VIGGLHLLI	0.808989	0.632		TLGGLHLLI	0.866667	0.51		IIGGLHLLI	0.786517	0.725
GLLPPKNSI	0.59475	0.0515625		GLNAPNGPF	0.242424	0.659		GLRPPRNSF	0.701031	0.516		GLHAPHGPF	0.213592	0.612		GLRPPKNSF	0.762887	0.592
TLIVNSVLL	0.5955	0.0706983		ALVVNVLLW	0.428571	0.506		WYIGQILVL	0.0454545	0.683		GIVLNSILW	0.44186	0.643		WYVGQIIFI	0	0.55
FLEGETLPT	0.5965	0.104404		FVNDKITEF	0.0425532	0.754		FFEGVAESV	0.241758	0.566		AVELLLLDF	-0.0681818	0.603		YLKGSGSDF	0.147368	0.463
TLMNVLTLV	0.59825	0.0912616		YLFSLIAVL	0.195122	0.613		LVGRIVTLI	0.320988	0.465		YVCSLIAVA	0.0705882	0.593		FVGRLISVF	0	0.722
GLFKDCSKV	0.599	0.0631902		GLFKDCARN	0.72	0.5		NLFKDCSKS	0.755102	0.654		GLFKNCTRT	0.68	0.588		NLFKDCSKS	0.755102	0.654
KMVSLLSVL	0.60025	0.0616659		LLLALLAFF	0.25641	0.531		KLAQLLIVL	0.552632	0.585		MLLALLAFF	0.278481	0.7		KLAQLLIVL	0.552632	0.585
LQNNELSPV	0.601	0.0173638		LQNNEIMPG	0.666667	0.59		MQNNELMPH	0.645833	0.593		LQNNEIMPG	0.666667	0.59		LQNNELMPA	0.791209	0.631
GVFCGVDAV	0.60125	0.0565393		GYVCGTGLW	0.261682	0.62		GTFCGRDLF	0.54902	0.522		GYICGDGLI	0.356436	0.678		GTFCGRDVF	0.568627	0.585
GLAAIMQLF	0.6035	0.0569583		FVAQMISTV	0.0240964	0.562		FCLIGLQLF	0.155556	0.585		FVAQFISTF	0.162791	0.701		FALISIQIL	0	0.566
SVAALTNNV	0.60375	0.0939957		SVAALSTGL	0.55	0.696		SVAAITSGI	0.675	0.486		SVAALSTGL	0.55	0.696		SVAAITSGV	0.7	0.537
VLWAHGFEL	0.60525	0.075965		VLWAGGLEL	0.72	0.569		ITWSASFEL	0.545455	0.716		VLWAGSLEL	0.612245	0.51		VTWAANFEL	0.613861	0.626
RVWTLMNVL	0.60525	0.0853885		WCTYLFSLI	0	0.713		LMFLVGRIV	0.0222222	0.496		WFTYVCSLI	-0.0784314	0.553		FIMFVGRLI	-0.0434783	0.659
AVLDMCASL	0.6055	0.0318002		CVERLLHAI	0.021978	0.647		SIETLLAAI	0.195122	0.585		SVEQLLASI	0.317073	0.566		SLETLLAAI	0.146341	0.624
ILTSLLVLV	0.60775	0.0150229		ISLFAGFFV	-0.0740741	0.583		TFLFSCIIS	-0.0963855	0.615		MFLFSVFFT	-0.0963855	0.61		TFLFSCIIT	-0.047619	0.623
TQAPTHLSV	0.60775	0.0268083		SHATTYLSL	0.43956	0.637		AHAPSFLAV	0.43956	0.615		THAHTFLSL	0.425532	0.564		AHAPSFLAV	0.43956	0.615
NLSDRVVFV	0.6085	0.040611		GSSDVLVFV	0.470588	0.602		DLSDSVVFI	0.729412	0.551		NLSDILVFV	0.752941	0.665		DLSDCVVLV	0.545455	0.616
LLLDRLNQL	0.609	0.0823499		LGFDKPQEK	0.10989	0.747		LVLAKLGKD	0.238095	0.58		LGFDNQSKS	0.0909091	0.529		LVLAKLGKD	0.238095	0.58
FLLNKEMYL	0.60925	0.0783849		FVIDMRSYE	0.26087	0.694		FMITKDSYC	0.453608	0.531		FVLDMRSYE	0.304348	0.681		FMITKDSYC	0.453608	0.531
IITTDNTFV	0.6115	0.0509926		IPTMADFVQ	-0.021978	0.608		PISDKNVVF	0.0879121	0.616		LPVLSDFVQ	-0.134831	0.683		PITENNVVV	0.333333	0.539
HVVAFNTLL	0.61375	0.0841557		VGVCTVVVA	-0.157303	0.736		SVVVINVVV	0.361446	0.629		YGVFTVVCA	-0.12766	0.588		SVVFVNVIV	0.305882	0.502
AIASEFSSL	0.6145	0.0441673		SVASSFVGM	0.45	0.61		ALQSEFVNM	0.512195	0.58		SVASSFVSM	0.564103	0.688		ALQSEFVNM	0.512195	0.58
KLQFTSLEI	0.615	0.100551		ALKFFEITM	0.232558	0.456		SLNFITLPL	0.348837	0.711		SLKFFEIKH	0.202247	0.602		ALQFTTLTL	0.595238	0.691
FLAHIQWMV	0.6165	0.129712		WIWCAAYLI	0.0366972	0.51		VIMHLQWIV	0.62	0.837		WIWHIAYIV	0.333333	0.539		VIMHLQWLV	0.64	0.58
VLLSMQGAV	0.618	0.018		FFLSKHSDF	0.0674157	0.6		VLFANPAAV	0.337349	0.636		FFLSKHSDF	0.0674157	0.6		VLFANPAAV	0.337349	0.636
MLWCKDGHV	0.6185	0.0758304		MLWCKDNAV	0.75	0.616		MLWCNDNKI	0.649123	0.733		MLWCKDNHL	0.844828	0.605		MLWCNDEKV	0.637168	0.52
VLQAVGACV	0.6185	0.0610143		VLQAAGLCV	0.795455	0.693		VMQSVGACV	0.876404	0.629		ILQAAGLCV	0.772727	0.523		VMQSVGACV	0.876404	0.629
VVFLHVTYV	0.61925	0.0402018		LVFLHTVLL	0.516854	0.647		LLFMHFSYK	0.484211	0.567		LLFLHTVLL	0.449438	0.595		LYFIHFSYV	0.5625	0.668
WMVMFTPLV	0.61925	0.055594		YLIAYISFA	0.147368	0.65		WIVMYGAIM	0.475248	0.523		YIVAYFLLI	0.231579	0.65		WLVMYGTIM	0.490196	0.654
IFFASFYYV	0.61925	0.0603174		LVTVIVIKV	-0.0697674	0.636		IVVTAMYKV	0.266667	0.701		LATFIVCKI	-0.172043	0.533		IIIASFIKL	0.367816	0.607
IAIPTNFTI	0.6195	0.0740996		LSIPSNWTT	0.547368	0.674		IKIPTNFTI	0.879121	0.494		LSIPSNWTT	0.547368	0.674		IQIPSEFTI	0.674157	0.636
SLETIQITI	0.62025	0.0788935		HLDVVWKHI	0.106383	0.537		AIDFVQYEV	0.282353	0.624		HTSLVWKHI	-0.0645161	0.746		AIDVVQYEA	0.240964	0.574
SMWSFNPET	0.62075	0.0279676		TFWAWNPEV	0.571429	0.659		SWWSFNPET	0.839286	0.623		TFWAFNPET	0.777778	0.621		SFWSFNPET	0.897196	0.58
KLNIKLLGV	0.62175	0.0622992		FLSFKLMGI	0.511628	0.58		LLNLKLLGI	0.771084	0.687		WLSFKLLGI	0.533333	0.678		MLNFKLLGI	0.72093	0.542
VLYENQKLI	0.6235	0.164502		VLQENQKIL	0.744186	0.463		VLNKNQKLI	0.712644	0.835		VLQENQKIL	0.744186	0.463		VLSQNQKLI	0.752941	0.733
AQFAPSASA	0.62375	0.0634404		AELVPSTAA	0.53012	0.656		AELAPTPGA	0.477273	0.539		AELIPNQAA	0.4	0.593		AELAPTAGA	0.611765	0.707
FLMSFTVLC	0.625	0.0288704		VLLNNVSYI	-0.0222222	0.593		WCINFLMLF	0.196078	0.648		TLINNISYV	-0.0879121	0.659		WCVNFMMLF	0.194175	0.6
LLEQWNLVI	0.62525	0.154779		HLKNWNFGW	0.236364	0.677		FLKEWNFSL	0.489796	0.484		HLRNWNFSW	0.240741	0.856		FLKEWNFSL	0.489796	0.484
SLPGVFCGV	0.62525	0.0680602		VANGYVCGT	0.277228	0.693		SMPGTFCGR	0.718447	0.581		VDDGYICGD	0.192308	0.69		SLPGTFCGR	0.764706	0.537
YLASGGQPI	0.62525	0.0810968		AVKQGAKPV	0.32967	0.656		YIQQGGVPI	0.610526	0.626		AVKHGAKPV	0.297872	0.721		FIQQGGTPI	0.547368	0.498
VLLFLAFVV	0.62575	0.048823		LLWCVVLIV	0.204545	0.597		LVLVLFCLI	0.216867	0.651		ILWLLVMIF	0.255814	0.564		IFIVAICLL	0.0481928	0.691
MIAQYTSAL	0.626	0.028		RMAMYTGSL	0.482759	0.598		QISGYTTAA	0.44186	0.654		RMAMYTGSL	0.482759	0.598		QISGYTLAA	0.376471	0.654
VIGIVNNTV	0.62675	0.101167		TFVNISRSE	-0.0697674	0.762		NFTKAPLVY	-0.307692	0.551		TFVNISRVE	-0.0930233	0.684		NYTKAPYVM	-0.258065	0.51
ILSPLYAFA	0.62725	0.079017		IFAESKPWF	-0.0416667	0.69		LLKNIDLFV	0.183908	0.721		ILTNNKPWF	0	0.548		LLENIDYFN	0.108696	0.55
SFLPGVYSV	0.628	0.0388008		LVTMIAYAI	0.0229885	0.659		PICACVYAC	0.0970874	0.603		LFFMLLYAI	0.222222	0.672		PILSCVYAI	0.301075	0.578
VQEGVLTAV	0.629	0.0573585		DTVVNGVDF	-0.431818	0.697		INVARLVKA	0.0246914	0.555		SHLVNCVSF	-0.266667	0.593		IKVSKLVKA	0.075	0.671
GVDIAANTV	0.6295	0.0417941		GVVATYKFV	0.136364	0.671		NIDICWKHV	0.24	0.595		GVVATYKFV	0.136364	0.671		NIDVCWKHV	0.22	0.581
QLLFVVEVV	0.63025	0.0551243		QARVAYQVA	0.146341	0.537		QLLFVLEVV	0.925	0.671		QARVTYKIV	0.192771	0.642		QLLFVLEVV	0.925	0.671
SLLSVLLSM	0.6305	0.0935		ALLAFFLSK	0.410256	0.537		QLLIVLFAN	0.333333	0.724		ALLAFFLSK	0.410256	0.537		QLLIVLFAN	0.333333	0.724
IIQFPNTYL	0.6315	0.071814		FIKLPEVIA	0.21978	0.607		FIRFPDVIS	0.340426	0.668		YVRFPEILA	0.276596	0.529		FIRFPEVLR	0.319149	0.722
KVDGVDVEL	0.6315	0.0443706		RDGNTDNLV	-0.0217391	0.657		KINNVDTVI	0.431818	0.663		RYGDVDNLV	0.0869565	0.651		KIDKEDVVI	0.45977	0.555
GMSRIGMEV	0.632	0.0302076		FDSHIVSKE	-0.0666667	0.642		FGSKLDLVK	-0.0227273	0.607		FDSEVSTDE	0	0.677		FGSRLELAK	0.045977	0.602
ILFTRFFYV	0.63275	0.0318542		DNYLRCFLL	0.102041	0.59		SLYTVWFYP	0.372549	0.616		NMYLRFGLL	0.191489	0.653		ALYTAWFYP	0.431373	0.672
FAQDGNAAI	0.63325	0.00779022		FTQKGDAAI	0.644444	0.621		FTQDGNAAI	0.901099	0.64		FAQNGDAAV	0.755556	0.632		FTQDGNAAI	0.901099	0.64
RLQSLQTYV	0.63525	0.115257		RLAALNVFV	0.47619	0.771		RLTALNAYV	0.55814	0.659		RLAALNAFV	0.47619	0.452		RLTALNAYV	0.55814	0.659
IVNSVLLFL	0.6355	0.0536214		VVNVLLWCV	0.288889	0.618		IGQILVLVL	0.202532	0.605		VLNSILWLL	0.541176	0.727		VGQIIFIVA	0.0246914	0.592
KLNVGDYFV	0.63625	0.0481787		KLVPGMLFI	0.322581	0.7		KLSIGDVFV	0.747253	0.628		KLVPGMIFV	0.344086	0.566		KLSVGDVFV	0.769231	0.651
YLATALLTL	0.637	0.0390704		WVNAVCIAL	0.131868	0.581		YVNVACLML	0.363636	0.657		WVNATCIIL	0.108696	0.624		FVNVSCLML	0.206897	0.686
TLKNTVCTV	0.6405	0.0791849		CLENTVCKV	0.632653	0.535		VLTHDVCQV	0.395833	0.755		CLENNVCNV	0.54	0.616		VLTHDVCRV	0.395833	0.656
ATVAYFNMV	0.64225	0.0403198		IVAAIQNCA	0.0898876	0.663		CTLFYVNYL	0.329897	0.647		IATALYNCV	0.304348	0.683		FTLLYNNYL	0.276596	0.576
AMGIIAMSA	0.64275	0.0661301		MILLVALSL	0.25974	0.713		TLCVLCFVS	0.0674157	0.555		FCLLLFLSL	0	0.7		TFCALCVIS	-0.0449438	0.603
FVFPLNSII	0.643	0.109163		EVKTSSKVV	0.0470588	0.624		HLLSADAIV	0.16092	0.721		PPKYSSKVV	-0.152174	0.473		HVYADDSII	0.304348	0.754
ILHCANFNV	0.64375	0.0393089		ILHCSNFNT	0.854369	0.706		IIHCANFNI	0.941176	0.636		VIHCANFNT	0.854369	0.597		IIHCANFNI	0.941176	0.636
ALWEIQQVV	0.64475	0.0325452		VVWTLQEVK	0.473118	0.675		SVWHIQTVQ	0.479167	0.603		VVWTLNDVK	0.315789	0.623		NVWQIQTIQ	0.442105	0.678
KLKDCVMYA	0.6455	0.110328		QMDIQGFVN	-0.208333	0.531		TYVYEVFYG	0	0.626		QMDVQGLVN	-0.170213	0.598		TYTDEVIYG	0.22449	0.827
ALNLGETFV	0.6465	0.102373		TVVIGDVAY	0.113636	0.522		VCIVGNKFY	0.147368	0.631		IVVIAGQAF	-0.164706	0.626		ICLSGRKIY	-0.0652174	0.807
TVYTKVDGV	0.6465	0.0501024		KVFVRDGNT	0.0860215	0.631		KVVVKINNV	0.340909	0.607		KVFVRYGDV	0.193548	0.616		KVVAKIDKE	0.272727	0.732
NLNESLIDL	0.65	0.0172772		NINSTLVDL	0.744186	0.621		SLNNSYINL	0.522727	0.659		QINSTYVDL	0.477273	0.666		VLNQSYINL	0.482759	0.654
LMCQPILLL	0.651	0.0729212		LLCRPIKLV	0.652174	0.722		SLYRPILLV	0.426966	0.533		LLCEPIKLV	0.673913	0.65		SLFRPILMV	0.382022	0.699
QLHNDILLA	0.6515	0.062516		EMHNKINLC	0.453608	0.721		VLHNEILST	0.539326	0.581		DLHNKINLC	0.453608	0.706		TLHNEILAT	0.577778	0.598
QIDGYVMHA	0.652	0.0585192		FIDGNIIHA	0.556701	0.605		EIDGNVMHA	0.762887	0.71		FIAGNTVHA	0.333333	0.583		EIDGNVMHA	0.762887	0.71
PLVDLPIGI	0.65275	0.133438		GDAHIPFGT	0.142857	0.59		FLFSLYLGT	0.152174	0.846		LDTTIPFGP	0.0833333	0.691		FLFNVYLGM	0.148936	0.484
NVLTLVYKV	0.653	0.0597369		SLIAVLYTA	0.289157	0.653		RIVTLISMW	0.224719	0.674		SLIAVAYTY	0.232558	0.56		RLISVFSLW	-0.0674157	0.725
AINRPQIGV	0.65325	0.0584866		SINRRQLDV	0.545455	0.562		AVNIQQIYL	0.363636	0.69		SINRKQLEI	0.528736	0.645		AVNMQQIYL	0.404494	0.716
ALLADKFPV	0.65425	0.0718275		AIKLYNPKA	-0.111111	0.616		AMLCNRYNL	0.319149	0.693		ALKLYKPSV	0.136364	0.56		AMLCNRYTL	0.344086	0.748
RLYLDAYNM	0.6545	0.0438948		RAYVESYNI	0.617021	0.651		CNYLESYNI	0.44	0.717		QKYVEAYNT	0.520833	0.657		REYLESYNT	0.583333	0.593
AMYTPHTVL	0.66025	0.100088		SMYEKSTVL	0.5	0.525		NMYLKSAVM	0.27957	0.694		SMYENSTIL	0.451613	0.623		NMYLRSAVM	0.258065	0.799
VLSDRELHL	0.66025	0.0774641		IVGPKELLL	0.344828	0.711		IVSDREVIL	0.619048	0.659		VVGPKELLL	0.367816	0.736		IVSERELIL	0.60241	0.535
IQPGQTFSV	0.6605	0.0204634		LKSGEGFNI	0.391304	0.693		VKPGETFTV	0.752688	0.643		LKPGDSFNI	0.574468	0.663		VKPGETFTV	0.752688	0.643
QQGEVPVSI	0.66175	0.0886069		ADGELPVAI	0.613636	0.588		RTGELPCAI	0.494624	0.807		VDGELPVAV	0.568182	0.66		QAGEMPCAI	0.580645	0.592
GLPGTILRT	0.66275	0.0503109		GIPSNVYLV	0.326087	0.623		NVPTKVLRH	0.319149	0.716		GVPTNVYLV	0.258065	0.603		NVPTKVLRY	0.322581	0.709
VLCNSQTSL	0.663	0.037		VVCGSQTVL	0.666667	0.626		VVCSSQTSL	0.840909	0.7		VVCGSQTVL	0.666667	0.626		VVCSSQTSL	0.840909	0.7
ALDISASIV	0.66325	0.0801479		VAAMSGQIL	0.179487	0.574		FFSLTASSI	0.253165	0.766		VVAMSGHML	0.121951	0.597		FLALTASSI	0.311688	0.716
MLSDTLKNL	0.6645	0.0573345		MIADFLAGS	0.302326	0.743		MLSDYLLDL	0.551724	0.666		MISDYLSNL	0.666667	0.581		MFADHLIDL	0.355556	0.668
KITEHSWNA	0.6655	0.0389904		KVTEYSWNK	0.769231	0.645		KITEFSWNA	0.843137	0.642		KITEYSWNK	0.788462	0.733		KITEFSWNA	0.843137	0.642
VVDSYYSLL	0.6665	0.0755827		YCTSYYSYM	0.40404	0.674		VADSYYSYM	0.717391	0.588		CCTSYYSYM	0.39604	0.786		IADSYYSYI	0.703297	0.618
VVQEGVLTA	0.6665	0.101785		VDTVVNGVD	-0.325581	0.618		IINVARLVK	0.0987654	0.806		ISHLVNCVS	-0.181818	0.533		IIKVSKLVK	0.15	0.709
KQGDDYVYL	0.67075	0.0656139		VDENGKYYL	0.08	0.767		KIDGDYVYL	0.565657	0.593		VDKDGTYYL	0.18	0.691		KMDGDDVYL	0.424242	0.632
KLLEQWNLV	0.67225	0.0762049		THLKNWNFG	0.285714	0.668		TFLKEWNFS	0.42	0.747		VHLRNWNFS	0.27451	0.55		KFLKEWNFS	0.54	0.724
VVISSDVLV	0.67325	0.111264		CLSFSNHLV	0.137931	0.799		EIFVGDSLV	0.271605	0.64		FGGFSNHLV	0	0.508		EVFVGDSLV	0.296296	0.746
GLMWLSYFI	0.6735	0.0361144		LVMWVMYFA	0.49505	0.632		IVIWILYFV	0.505051	0.66		LCLWVMYFV	0.457143	0.731		IIMWIVYFV	0.6	0.671
LVLSVNPYV	0.6735	0.0585		FILAITPYV	0.651685	0.615		YVLSVSPYV	0.764045	0.732		FILAITPYV	0.651685	0.615		YVLSVSPYV	0.764045	0.732
KMFDAYVNT	0.674	0.0532729		VLHKAYIDV	0.276596	0.65		TMFDVYVDT	0.6875	0.724		VLHKAYVDV	0.297872	0.598		TMFDVYVDT	0.6875	0.724
FLNGSCGSV	0.6745	0.0535		FINGACGSP	0.752475	0.728		FLCGSCGSV	0.792079	0.621		FINGACGSP	0.752475	0.728		FLCGSCGSV	0.792079	0.621
KVAGFAKFL	0.6755	0.0619859		DASFIGKNL	0.0674157	0.727		NRAGIGLYY	0.150538	0.688		NVSFLGKCL	0.195652	0.716		SVAGIGLHL	0.340909	0.571
SVTTEILPV	0.6755	0.0577646		SVQVEYLQI	0.404762	0.624		VGQEEFIQT	-0.0229885	0.764		SVQVEYLQI	0.404762	0.624		GNMVEFIQT	0.0454545	0.69
YADVFHLYL	0.678	0.120275		YRKVFYALL	0.395833	0.504		YQKVFRVYL	0.556701	0.79		YRKVFYVLL	0.4375	0.628		YQKVFRVYL	0.556701	0.79
QINDMILSL	0.68075	0.0738728		DINEMVLSL	0.761905	0.555		QLNDLVYSL	0.72093	0.701		DVNDMVLSL	0.823529	0.729		QINDMVYSL	0.827586	0.738
VQLHNDILL	0.68225	0.0599807		VEMHNKINL	0.565217	0.731		SVLHNEILS	0.5	0.615		VDLHNKINL	0.565217	0.752		STLHNEILA	0.539326	0.631
KLDDKDPNF	0.68325	0.0754897		TVPKDHPHL	0.0761905	0.694		RFDSTLPGF	0.32	0.76		LVAKDNKNL	0.0210526	0.559		RFDSTLSGF	0.164948	0.72
ELFENKTTL	0.68375	0.055319		LVFVNKTSL	0.528736	0.691		VIFKNNTSF	0.417582	0.716		LVFTNKTTL	0.629213	0.592		VIFINNTTY	0.391304	0.736
FLNRFTTTL	0.68525	0.0377715		WLKGEKLFV	-0.0625	0.642		FVQNDVCST	0.0631579	0.729		WLCSTRVNV	-0.0204082	0.654		FVQSDKCSV	0.0645161	0.716
ALQDAYYRA	0.687	0.105392		GLDAAWNKF	0.122449	0.566		QWQEAWYEF	0.285714	0.714		GLNVLWNKF	0	0.623		QWQEAWLEF	0.137255	0.845
RLNEVAKNL	0.6885	0.0993089		KLQTLIDNI	0.27907	0.772		LIQESIKSL	0.292683	0.573		ELQGLIDQI	0.0697674	0.801		RLQEAIKVL	0.457831	0.608
HMLDMYSVM	0.6915	0.0515		GVLESFSVT	0.311111	0.64		QILDSYSVI	0.577778	0.743		GVLESFSVT	0.311111	0.64		QILDSYSVI	0.577778	0.743
SVVSKVVKV	0.6935	0.133904		TVVSKVHEV	0.592593	0.909		SCVSKVVNI	0.658537	0.612		GVISKVHEV	0.536585	0.696		NCVSKVVNV	0.595238	0.557
HLDGEVITF	0.6945	0.0595756		SLTCNVSFV	-0.0425532	0.766		GYVCDGSFY	-0.213592	0.607		SLTLTVKFV	-0.11236	0.728		GYVQQGIFN	-0.206186	0.677
IIFLEGETL	0.695	0.173094		VLFVNDKIT	0.229885	0.891		IYFFEGVAE	0.333333	0.605		IIAVELLLL	0.2	0.458		PIYLKGSGS	0.244444	0.826
HLMSFPQSA	0.70025	0.0434935		HIFSIVNAA	0.373626	0.731		HILSLVQNA	0.533333	0.731		HIFSIVNSA	0.43956	0.713		HIISLVQNA	0.511111	0.626
FVDRQTAQA	0.705	0.049371		FEDQPNLQV	0.304348	0.735		YRDAQVVQL	0.318182	0.74		FDDQPSLQV	0.307692	0.62		YKDAQVVQL	0.340909	0.725
MLDMYSVML	0.72	0.102		VLESFSVTL	0.47619	0.822		ILDSYSVIL	0.705882	0.618		VLESFSVTL	0.47619	0.822		ILDSYSVIL	0.705882	0.618
GVYDYLVST	0.723	0.167908		GVYDFCVSP	0.64	0.602		GVYNYKISV	0.638298	0.888		GVYDFKVSA	0.688172	0.514		GVYNYKISV	0.638298	0.888
KLNEEIAII	0.72625	0.138397		NVRNSVTDE	-0.0465116	0.948		SIVKETALI	0.35	0.687		DVNTLLSNQ	-0.0235294	0.567		AIVKETNLI	0.170732	0.703
KVFTTVDNI	0.73	0.0880028		TIKVTEDGV	0.247191	0.791		DVLLTVDGV	0.454545	0.773		VLKITEDGI	0.181818	0.578		DILLTVDGV	0.431818	0.778
FLKKDAPYI	0.741	0.0484458		LVHDNVAFY	0.0206186	0.794		CITPNVCFV	0.0392157	0.754		AVYKNVKFY	0.0833333	0.662		CITPNVCFV	0.0392157	0.754
YTVELGTEV	0.743	0.189683		KKIKHEGDW	-0.14	1.026		FEVEKGVTV	0.404494	0.571		KSIIYTGDW	-0.14433	0.806		FEVDDTVDM	0.108696	0.569
KLMPVCVET	0.74525	0.0263095		VLLDVCNTK	0.231579	0.785		YLLGVVDKQ	0.0430108	0.743		ALFSCDINK	0	0.711		YLLGTAKKQ	0	0.742
KLKPVLDWL	0.74575	0.0957115		AIQTVFDCA	0.164948	0.857		ASAPATGWL	0.323232	0.595		AICAAFDFS	0.0412371	0.746		STALAFAWV	0.104167	0.785
LLAKDTTEA	0.747	0.0862467		NLCDDPETA	0.148936	0.839		LSTSDLSVA	0.246914	0.654		NLCDDPEKA	0.191489	0.827		LATSDLSVA	0.271605	0.668
TVYEKLKPV	0.7825	0.079415		VFVTAIQTV	0.045977	0.744		TMLDASAPA	0.224719	0.91		TFTQAICAA	0.0217391	0.696		TFTTSTALA	-0.0909091	0.78
SLVKPSFYV	0.78325	0.0655262		TVYGPIKNV	0.0645161	0.736		FIISPSAYV	0.516854	0.876		TLYQPVYKI	0.301075	0.812		LVLSPSIYV	0.505747	0.709
RTIKVFTTV	0.79275	0.168538		KVITIKVTE	0.190476	0.643		KKIDVLLTV	0.380952	0.707		DNVVLKITE	-0.0232558	0.743		DKVDILLTV	0.235294	1.078
ELDERIDKV	0.7955	0.0968517		EFEDEKLVD	-0.0666667	0.868		DLDSTFDDI	0.417582	0.88		EFEDDVVTS	0.0898876	0.797		ELDNDFNTI	0.347826	0.637
ALLSDLQDL	0.8225	0.189225		AYVTTKPGM	0.0449438	0.953		AVLSDVDGL	0.554217	0.857		AYISNKADL	0.4	0.976		AILSDVDGL	0.578313	0.504
QLNRALTGI	0.8325	0.0647669		TIEDALRNS	0.0930233	0.806		NINSILDEV	0.232558	0.944		TIEDALRLS	0	0.786		NINAILTEV	0.376471	0.794
MLAKALRKV	0.84775	0.206887		ALDVYTKGK	-0.139535	0.728		AIAVAAGKK	0.175	0.735		AIDILTEGQ	-0.240964	1.206		AIAVAAGQQ	0.075	0.722
KIYSKHTPI	0.864	0.0771362		KGFSSDVLS	0.0434783	0.794		YAYYADSGM	0	0.964		NGYQHNSVV	0.10101	0.784		YAYFTDTGV	0.121212	0.914
	Note: Sequence similarity scores were computed using the formula = 2*(sequence similarity of two sequences, S1 and S2)/(sequence similarity of S1 with itself+sequence similarity of S2 with itself)
