# Supplementary material for: Structure-Based Modeling of SARS-CoV-2 Peptide/HLA-A02 Antigens
Source: Front Med Technol. 2020 Nov 17;2:553478. doi: 10.3389/fmedt.2020.553478 (PMC8757863; doi:10.3389/fmedt.2020.553478)
Supplement: Supplementary file 5 [file Table_5.XLSX]

## Sheet: Sheet1
SARS-CoV-2 epitope	Origin	Homologous peptide from 229E	Homologous peptide from HKU1	Homologous peptide from NL63	Homologous peptide from OC43
KIADYNYKL	spike protein	---------	FLQSSNYKI	---------	YLQSFNYRI
VLSFELLHA	spike protein	---------	IFSNFILNG	---------	IFANFILHD
LQIPFAMQM	spike protein	--IPFSLAI	--IPFSLNV	--IPFSLAL	--VPFYLNV
NLIDSYFVV	orf1ab	--DDAFYIV	NKLDKFFVV	--KDGYFVI	DKLDQFFVV
LMWLIINLV	orf1ab	FLHFI----	LIRFIVFVA	FLHFV----	SFRLLVALA
WLMWLIINL	orf1ab	WFLHFI---	WLIRFIVFV	WFLHFV---	WSFRLLVAL
QLFFSYFAV	orf1ab	STVG----V	QLFTTWLPD	STFG----S	QILTTWLPE
WLIINLVQM	orf1ab	HFI------	RFIVFVANM	HFV------	RLLVALANM
FLARGIVFM	orf1ab	RICRFGVA-	A-IAKIVAN	RLSRLIVF-	A-VAKVIAK
AIFYLITPV	orf1ab	----FFMPY	-LLWALLPT	-----FID-	-GLWCLMPT
LLLTILTSL	orf1ab	---SISLFA	ILISTFLFS	---TMFLFS	IMASTFLFS
YLYLTFYLT	orf1ab	YFFATRS--	YFYVTLYFP	YFVFTRT--	YFYATLYFP
NLAKHCLHV	orf1ab	MLQIQLTGI	LLVMQKL--	LVQLQLTKL	LAVMQKL--
QLEMELTPV	orf1ab	---------	D--------	---------	---------
MLNPNYEDL	orf1ab	S-AIDYDHE	MNEPDYSAL	V-LIDYDHA	MTNPDYTNL
IIWFLLLSV	orf1ab	--LLLLIYT	LFWFNFLYI	--FLLLLYA	LLWFNFIYA
FLGRYMSAL	orf1ab	VT--FATVD	QLLAYYNFL	AL--FASLD	ELLAYYNML
NLAWPLIVT	orf1ab	ILVWPLILT	-SNWPLVII	TLTWPLILN	-CNWPLVII
FFFYENAFL	orf1ab	IWVNPGFLT	MYINTH-MI	IWINPVILT	MYVTTN-MF
ILASFSAST	orf1ab	ECR------	ITH------	QLR------	ICK------
DLNETLVTM	orf1ab	----M----	FVSNSSVIQ	----I----	FVSTFNVLQ
TLNDLNETL	orf1ab	S------M-	DDCFVSNSS	S------I-	DVAFVSTFN
SLINTLNDL	orf1ab	LFTDS----	FLSGDDCFV	LFTNS----	ILINDVAFV
TTLKGVEAV	orf1ab	K--------	ESRVGVDAV	---------	EQRTGLDAV
YVDNSSLTI	orf1ab	---------	YLTGCDYVV	---------	WLTGCKYVV
QVVSDIDYV	orf1ab	--HDQVNYV	LESKQVDYV	--QEQVNYV	MDAKQVDYV
GLVAEWFLA	orf1ab	VMV-LLLIF	KLIVELVIG	ILV-ILLIF	KIVIELIVS
ILGPLSAQT	orf1ab	-FSILAAKT	-LDALASMT	-YSILAAKT	-IDALASMT
ILGTVSWNL	orf1ab	---KHERDL	QDGRQSYVL	---KHEHSL	TQGKQSYVL
GLNDNLLEI	orf1ab	E--------	---------	L--------	---------
LLTILTSLL	orf1ab	--SISLFAG	LISTFLFSC	--TMFLFSV	MASTFLFSC
FVMMSAPPA	orf1ab	---------	FLICSNTPL	---------	FLICSNTPA
AVIKTLQPV	orf1ab	-I-------	AIENALNSC	-L-------	AIEEKLSPC
FLTENLLLY	orf1ab	DTTPK----	FSGDKFDFI	---------	ITSDKFDFI
ILLNKHIDA	nucleocapsid protein	--FLEELNA	KVLEENLNA	--FIEQISA	KVLNENLNA
YVYSRVKNL	envelope protein	NVYH----I	YVYKRGMQL	KIFL----A	YVFNRGRQF
FVSEETGTL	envelope protein	KLVDDH-AL	LFFNDTAWY	RLIDDN-GI	AYLADTVWY
TIVEVQPQL	orf1ab	---------	DVVTGDND-	---------	E--------
RLIDAMMFT	orf1ab	---------	KMCILFMD-	---------	ELLDVSLD-
RITGLYPTL	orf1ab	TIYKLHPSF	SIR-FSSVY	SIYKLHPAF	SIR-FASVY
VLVPHVGEI	orf1ab	CNIMKFSDR	WIVP-FGFM	AKILPFSDR	WVIP-LAFM
YLITPVHVM	orf1ab	-FFMPYF-M	WALLPTYSV	--FID---Y	WCLMPTYTV
KLVSSFLEM	orf1ab	TC----LNC	DIVSHVCKC	EC----CIC	DVVSHICKC
TLQPVSELL	orf1ab	---------	ALNSCKEHP	---------	KLSPCKELE
YITGGVVQL	orf1ab	---------	YIEHYVNRL	---------	YLNSKIVDL
VQMAPISAM	orf1ab	----PFDVI	ANMLPAFVL	----PFDVL	ANMLPAHVF
ILQKEKVNI	orf1ab	--H---VNR	------VYS	--H---RNS	------VYT
FSYFAVHFI	orf1ab	G----VFLG	TTWLPDLFM	G----SFLG	TTWLPELFM
AFLPFAMGI	orf1ab	FLTPFMILL	-MIGVTLCV	ILTPIFCLL	-MFSITFCA
ALCADSIII	orf1ab	-----LTIA	--CVTVDVL	-----LRLV	--SLRVTFI
GVVTTVMFL	orf1ab	AIIF---RI	TILS--LA-	AIVF---RL	TVLS--MA-
FLALCADSI	orf1ab	-------LT	----CVTVD	-------LR	----SLRVT
FLNKVVSTT	orf1ab	---------	TLL------	---------	AVN------
NLHPDSATL	orf1ab	----EEFVV	MSFSMSSFE	-------IE	MSFSMTTFE
KLINIIIWF	orf1ab	---K---LL	VATVFLFWF	---K---FL	IATIFLLWF
VMAYITGGV	orf1ab	---------	ATFYIEHYV	---------	AIHYLNSKI
YLNSTNVTI	orf1ab	YAK-SNFVK	----GVGFT	YEK-STFNK	----DVGFK
ILKPANNSL	orf1ab	---------	IVNDENSSI	---------	IVNDDTSET
ASFDNFKFV	orf1ab	---------	GVYTNFKLV	---------	GVYTNFKLI
TLSEQLDFI	orf1ab	--------F	---D----M	--------F	---E----M
TVASLINTL	orf1ab	PIVLFTDS-	YKLFLSGDD	IYLLFTNS-	NKLILINDV
ISMDNSPNL	orf1ab	VTKENQEIL	ISVD----S	ITKENVETL	ISDD----C
KVDGVVQQL	orf1ab	------VDH	NVIGNDALT	------QDH	NVGGNDALS
FLKRGDKSV	orf1ab	---RCTRKL	--INGVKTV	---RCVRKL	--INGVRTV
QMAPISAMV	orf1ab	---PFDVIC	NMLPAFVLL	---PFDVLC	NMLPAHVFM
FVAAIFYLI	orf1ab	YLC----FF	I---LLWAL	GVS-----F	I---GLWCL
NLYDKLVSS	orf1ab	FPYGTC---	FFYGDIVSH	FQKGEC---	FFYGDVVSH
FLPRVFSAV	orf1ab	TLQAAFGN-	FLTYAFASD	TLQAAFGN-	FITHALSAD
TLGVLVPHV	orf1ab	TLFCNIMKF	FLGWIVP-F	QLCAKILPF	FVGWVIP-L
SLDNVLSTF	orf1ab	---------	QLEKVLDTF	---------	QIYKVLDTF
YMPYFFTLL	orf1ab	FFTWLLSM-	FLKWLFIYV	FLTWLLSM-	FIKWLFVLL
FITESKPSV	orf1ab	VCSSIFRGA	FCTPKK---	ICSSVYLGV	FITKRI---
HLKDGTCGL	orf1ab	--------A	AVKSGTAIL	--------A	ALQSREAVL
VLSEARQHL	orf1ab	TL-------	LTK---TAV	TL-------	LLQ---DAL
FSASTSAFV	orf1ab	-----LA--	---------	-----LA--	---------
YLTNDVSFL	orf1ab	S--LRYAWI	YFPSEISVI	T--VRYAWI	YFPSEISVI
GLYPTLNIS	orf1ab	KLHPSFNVS	-FSSVYSVP	KLHPAFNVS	-FASVYSVL
FVCDNIKFA	orf1ab	---------	LVGHD--IC	---------	LIGHT--VC
VLSTFISAA	orf1ab	---------	VLDTFVGCV	---------	VLDTFLSCA
KLKTLVATA	orf1ab	--NANMSLA	SFNNFVNIA	--TANMSMA	SLNALIATA
KLVNKFLAL	orf1ab	TAV------	KLLLE----	TVN------	KVVLD----
STSAFVETV	orf1ab	--LA----M	--------A	--LA----F	--------A
KLIEYTDFA	orf1ab	GV-----TT	IQISYNDFY	GV-----TT	SQISYSNFY
MVTNNTFTL	orf1ab	NILPVA--F	CLLDQAWRF	GVLPVA--F	GLLDQAWRV
YTVEEAKTV	orf1ab	VGTGVMVE-	VGDCYVSTG	VGAGVMLE-	TGDCYVSTG
SMDNSPNLA	orf1ab	TKENQEILV	SVD----SN	TKENVETLT	SDD----CN
PVYSFLPGV	orf1ab	QN-LVTMIA	QVYPICACV	QN-LFFMLL	QVYPILSCV
NVYADSFVI	spike protein	CY-------	SIVLDKFAI	CK-------	SITIDKFAI
VTWFHAIHV	spike protein	---------	TLWYQKPFL	ICKFS----	RLWFKPPFL
KLPDDFTGC	spike protein	---------	KIDTTSSSC	---------	RIDTTATSC
RVYSTGSNV	spike protein	-------KF	------QPY	-------NF	------INY
YQDVNCTEV	spike protein	----FTSYG	YRNLKCSYV	----ESRYG	FRNIKCNYV
ELTPVVQTI	orf1ab	---------	---------	---------	---------
ALAPNMMVT	orf1ab	---------	---------	---------	---------
ALGVLMSNL	orf1ab	---------	---------	---------	---------
ALNKATNNA	orf1ab	---------	---------	---------	---------
AVANGDSEV	orf1ab	---------	---------	---------	---------
FGADPIHSL	orf1ab	---------	---------	---------	---------
FGDDTVIEV	orf1ab	---------	---------	---------	---------
FLRDGWEIV	orf1ab	---------	---------	---------	---------
GISQYSLRL	orf1ab	---------	---------	---------	---------
GLCVDIPGI	orf1ab	---------	---------	---------	---------
ILDGISQYS	orf1ab	---------	---------	---------	---------
ITFDNLKTL	orf1ab	---------	---------	---------	---------
KLDGFMGRI	orf1ab	---------	---------	---------	---------
LLTPLGIDL	orf1ab	---------	---------	---------	---------
LMDGSIIQF	orf1ab	---------	---------	---------	---------
LQAENVTGL	orf1ab	---------	---------	---------	---------
MQVESDDYI	orf1ab	---------	---------	---------	---------
MVYMPASWV	orf1ab	---------	---------	---------	---------
NLREMLAHA	orf1ab	---------	---------	---------	---------
NLWNTFTRL	orf1ab	---------	---------	---------	---------
RIMTWLDMV	orf1ab	---------	---------	---------	---------
SLIYSTAAL	orf1ab	---------	---------	---------	---------
TLATHGLAA	orf1ab	---------	---------	---------	---------
TLETAQNSV	orf1ab	---------	---------	---------	---------
TLIGEAVKT	orf1ab	---------	---------	---------	---------
TTIQTIVEV	orf1ab	---------	---------	---------	---------
VMYASAVVL	orf1ab	---------	---------	---------	---------
VVNAANVYL	orf1ab	---------	---------	---------	---------
WLDDDSQQT	orf1ab	---------	---------	---------	---------
WLDMVDTSL	orf1ab	---------	---------	---------	---------
WLTNIFGTV	orf1ab	---------	---------	---------	---------
YLAVFDKNL	orf1ab	---------	---------	---------	---------
YLEGSVRVV	orf1ab	---------	---------	---------	---------
ELLHAPATV	surface glycoprotein	---------	---------	---------	---------
FCNDPFLGV	surface glycoprotein	---------	---------	---------	---------
FQFCNDPFL	surface glycoprotein	---------	---------	---------	---------
FVLAAVYRI	membrane glycoprotein	---------	---------	---------	---------
GVGYQPYRV	surface glycoprotein	---------	---------	---------	---------
KQIYKTPPI	surface glycoprotein	---------	---------	---------	---------
LLALHRSYL	surface glycoprotein	---------	---------	---------	---------
SIIAYTMSL	surface glycoprotein	---------	---------	---------	---------
SLSSTASAL	surface glycoprotein	---------	---------	---------	---------
TLDSKTQSL	surface glycoprotein	---------	---------	---------	---------
YTNSFTRGV	surface glycoprotein	---------	---------	---------	---------
YLGKPREQI	orf1ab	---------	---------	---------	---------
GLVEVEKGV	orf1ab	---------	---------	---------	---------
QLSLPVLQV	orf1ab	---------	---------	---------	---------
VLQVRDVLV	orf1ab	---------	---------	---------	---------
VMVELVAEL	orf1ab	---------	---------	---------	---------
